# Supplementary material for: Automated temporalis muscle quantification and growth charts for children through adulthood
Source: Nat Commun. 2023 Nov 9;14:6863. doi: 10.1038/s41467-023-42501-1 (PMC10636102; doi:10.1038/s41467-023-42501-1)
Supplement: Supplementary file 4 — Source Data [file 41467_2023_42501_MOESM4_ESM.xlsx]

## Sheet: Fig1A
Figure 1A	Dataset	TMT PRED AVG filtered	Sex	Age Range
0	ABIDE	13.72	Male	20-24
1	ABIDE	11.64	Male	20-24
2	ABIDE	13.78	Male	20-24
3	ABIDE	10.94	Male	20-24
4	ABIDE	11	Male	15-19
5	ABIDE	12.79	Male	25+
6	ABIDE	13.86	Male	15-19
7	ABIDE	10.57	Male	15-19
8	ABIDE	11.72	Male	15-19
9	ABIDE	9.77	Male	25+
10	ABIDE	13.91	Male	10-15
11	ABIDE	11.95	Female	10-15
12	ABIDE	9.41	Male	10-15
13	ABIDE	9.57	Male	5-9
14	ABIDE	9.62	Male	10-15
15	ABIDE	9.93	Male	5-9
16	ABIDE	11.04	Male	10-15
17	ABIDE	12.68	Male	10-15
18	ABIDE	10.24	Female	10-15
19	ABIDE	12.04	Female	10-15
20	ABIDE	11.42	Female	10-15
21	ABIDE	8.46	Female	10-15
22	ABIDE	12.89	Male	10-15
23	ABIDE	9.64	Female	10-15
24	ABIDE	9.02	Female	5-9
25	ABIDE	10.16	Female	10-15
26	ABIDE	11.78	Male	10-15
27	ABIDE	9.14	Female	5-9
28	ABIDE	10.48	Male	10-15
29	ABIDE	10.01	Male	5-9
30	ABIDE	9.48	Female	5-9
31	ABIDE	9.64	Female	5-9
32	ABIDE	11.58	Female	5-9
33	ABIDE	10.12	Female	5-9
34	ABIDE	7.7	Male	10-15
35	ABIDE	11.39	Female	10-15
36	ABIDE	8.62	Female	5-9
37	ABIDE	8.02	Male	10-15
38	ABIDE	9.26	Female	5-9
39	ABIDE	12.8	Male	10-15
40	ABIDE	11.68	Female	10-15
41	ABIDE	10.66	Male	10-15
42	ABIDE	11.48	Male	5-9
43	ABIDE	13.06	Male	10-15
44	ABIDE	14.28	Male	10-15
45	ABIDE	10.46	Male	10-15
46	ABIDE	10	Female	5-9
47	ABIDE	10.58	Female	5-9
48	ABIDE	10.2	Male	5-9
49	ABIDE	11.75	Male	10-15
50	ABIDE	8.57	Male	5-9
51	ABIDE	11.53	Female	10-15
52	ABIDE	9.91	Female	5-9
53	ABIDE	9.84	Female	10-15
54	ABIDE	9.24	Female	5-9
55	ABIDE	10.18	Male	10-15
56	ABIDE	9.02	Female	5-9
57	ABIDE	7.06	Male	5-9
58	ABIDE	10.23	Female	5-9
59	ABIDE	11.6	Male	10-15
60	ABIDE	11.57	Female	5-9
61	ABIDE	9.93	Male	5-9
62	ABIDE	10.88	Male	5-9
63	ABIDE	9.77	Female	5-9
64	ABIDE	9.82	Male	10-15
65	ABIDE	15.56	Male	20-24
66	ABIDE	11.26	Female	25+
67	ABIDE	14.27	Female	25+
68	ABIDE	13.78	Male	20-24
69	ABIDE	14.88	Male	25+
70	ABIDE	10.58	Female	25+
71	ABIDE	16.42	Male	25+
72	ABIDE	13.17	Female	15-19
73	ABIDE	11.18	Female	15-19
74	ABIDE	12.46	Male	20-24
75	ABIDE	10.6	Female	5-9
76	ABIDE	12.62	Female	20-24
77	ABIDE	6.92	Male	10-15
78	ABIDE	11.06	Female	15-19
79	ABIDE	10.9	Male	25+
80	ABIDE	10.88	Female	15-19
81	ABIDE	11.3	Female	20-24
82	ABIDE	14.82	Female	15-19
83	ABIDE	13.21	Male	20-24
84	ABIDE	13.31	Female	25+
85	ABIDE	8.43	Male	5-9
86	ABIDE	10.14	Female	10-15
87	ABIDE	18.23	Male	25+
88	ABIDE	11.4	Female	10-15
89	ABIDE	10.66	Female	5-9
90	ABIDE	9.75	Female	5-9
91	ABIDE	7.58	Female	5-9
92	ABIDE	8.34	Female	10-15
93	ABIDE	8.09	Male	10-15
94	ABIDE	4.08	Female	5-9
95	ABIDE	12.75	Female	10-15
96	ABIDE	9.12	Female	5-9
97	ABIDE	9.4	Female	10-15
98	ABIDE	10.25	Female	10-15
99	ABIDE	11.13	Female	5-9
100	ABIDE	10.31	Female	10-15
101	ABIDE	9.46	Female	10-15
102	ABIDE	12.36	Male	5-9
103	ABIDE	11.3	Female	10-15
104	ABIDE	13.02	Male	5-9
105	ABIDE	9.49	Female	5-9
106	ABIDE	10.07	Female	5-9
107	ABIDE	10.07	Male	10-15
108	ABIDE	10.09	Female	5-9
109	ABIDE	10.1	Male	5-9
110	ABIDE	9.64	Male	5-9
111	ABIDE	10.21	Female	5-9
112	ABIDE	10.82	Male	5-9
113	ABIDE	8.36	Male	10-15
114	ABIDE	7.89	Female	10-15
115	ABIDE	10.33	Male	10-15
116	ABIDE	10.91	Male	10-15
117	ABIDE	8.98	Female	5-9
118	ABIDE	11.32	Male	5-9
119	ABIDE	9.3	Male	5-9
120	ABIDE	17.76	Male	10-15
121	ABIDE	10.45	Female	5-9
122	ABIDE	10.18	Male	10-15
123	ABIDE	10.08	Male	5-9
124	ABIDE	8.59	Male	10-15
125	ABIDE	8.43	Male	10-15
126	ABIDE	9.25	Male	10-15
127	ABIDE	9.12	Male	10-15
128	ABIDE	9.3	Female	10-15
129	ABIDE	9.7	Male	10-15
130	ABIDE	10.2	Female	10-15
131	ABIDE	10.5	Male	5-9
132	ABIDE	10.31	Female	10-15
133	ABIDE	8.78	Female	5-9
134	ABIDE	9.04	Male	5-9
135	ABIDE	13.74	Female	10-15
136	ABIDE	12.76	Female	10-15
137	ABIDE	8.96	Male	10-15
138	ABIDE	17.48	Female	5-9
139	ABIDE	7.18	Male	5-9
140	ABIDE	7.7	Male	10-15
141	ABIDE	11.52	Female	5-9
142	ABIDE	8.86	Female	5-9
143	ABIDE	13.92	Male	10-15
144	ABIDE	9.54	Male	10-15
145	ABIDE	13.18	Male	5-9
146	ABIDE	14.39	Male	10-15
147	ABIDE	11.5	Male	10-15
148	ABIDE	10.13	Male	10-15
149	ABIDE	10.8	Female	5-9
150	ABIDE	6.8	Male	5-9
151	ABIDE	8.52	Female	5-9
152	ABIDE	8.96	Male	5-9
153	ABIDE	14.01	Male	10-15
154	ABIDE	11.78	Male	10-15
155	ABIDE	13.86	Male	10-15
156	ABIDE	9.33	Female	10-15
157	ABIDE	9.7	Male	10-15
158	ABIDE	9.83	Male	10-15
159	ABIDE	10.12	Male	5-9
160	ABIDE	10.52	Male	10-15
161	ABIDE	10.74	Female	10-15
162	ABIDE	12.97	Female	5-9
163	ABIDE	7.75	Male	10-15
164	ABIDE	7.14	Female	5-9
165	ABIDE	11.38	Male	5-9
166	ABIDE	9.1	Male	10-15
167	ABIDE	11.08	Female	5-9
168	ABIDE	9	Female	10-15
169	ABIDE	17.92	Female	5-9
170	ABIDE	10.88	Male	10-15
171	ABIDE	11.84	Male	5-9
172	ABIDE	12.06	Male	10-15
173	ABIDE	11.12	Male	10-15
174	ABIDE	9.68	Male	10-15
175	ABIDE	10.33	Male	10-15
176	ABIDE	8.52	Male	10-15
177	ABIDE	10.13	Male	10-15
178	ABIDE	11.86	Male	10-15
179	ABIDE	8.23	Male	10-15
180	ABIDE	11.55	Male	10-15
181	ABIDE	11.14	Male	5-9
182	ABIDE	8.84	Male	5-9
183	ABIDE	11.47	Male	10-15
184	ABIDE	11.32	Male	5-9
185	ABIDE	9.47	Male	5-9
186	ABIDE	8.44	Male	10-15
187	ABIDE	9.33	Male	5-9
188	ABIDE	10.66	Male	10-15
189	ABIDE	8.28	Male	5-9
190	ABIDE	9.64	Female	10-15
191	ABIDE	9.78	Female	5-9
192	ABIDE	6.3	Male	10-15
193	ABIDE	8.55	Male	5-9
194	ABIDE	7.76	Male	5-9
195	ABIDE	10.76	Female	5-9
196	ABIDE	8.8	Female	10-15
197	ABIDE	9.58	Female	10-15
198	ABIDE	10.38	Male	10-15
199	ABIDE	8.91	Male	5-9
200	ABIDE	8.8	Male	10-15
201	ABIDE	9.91	Male	10-15
202	ABIDE	6.46	Male	5-9
203	ABIDE	7.95	Male	10-15
204	ABIDE	9.23	Male	10-15
205	ABIDE	9.15	Female	10-15
206	ABIDE	11.36	Female	10-15
207	ABIDE	9.25	Female	10-15
208	ABIDE	10.98	Female	10-15
209	ABIDE	10.8	Female	5-9
210	ABIDE	8.95	Female	10-15
211	ABIDE	10.5	Female	5-9
212	ABIDE	7.68	Female	10-15
213	ABIDE	8.07	Male	5-9
214	ABIDE	10.32	Female	10-15
215	ABIDE	9.29	Female	5-9
216	ABIDE	13.18	Male	5-9
217	ABIDE	6.08	Male	5-9
218	ABIDE	8.25	Male	5-9
219	ABIDE	11.96	Male	10-15
220	ABIDE	6.72	Male	10-15
221	ABIDE	12.82	Male	5-9
222	ABIDE	8.7	Female	10-15
223	ABIDE	5.32	Male	10-15
224	ABIDE	17.06	Male	10-15
225	ABIDE	9.27	Female	5-9
226	ABIDE	8.15	Female	10-15
227	ABIDE	6.8	Male	5-9
228	ABIDE	8.5	Male	10-15
229	ABIDE	11.22	Female	5-9
230	ABIDE	8.17	Female	10-15
231	ABIDE	11.51	Male	10-15
232	ABIDE	12.2	Male	10-15
233	ABIDE	7.6	Female	5-9
234	ABIDE	8.82	Male	10-15
235	ABIDE	15.28	Male	10-15
236	ABIDE	8.72	Male	5-9
237	ABIDE	10.36	Male	5-9
238	ABIDE	10.1	Male	10-15
239	ABIDE	11.72	Male	10-15
240	ABIDE	11.19	Male	5-9
241	ABIDE	8.98	Male	10-15
242	ABIDE	8.05	Male	10-15
243	ABIDE	9.19	Male	10-15
244	ABIDE	16.31	Male	10-15
245	ABIDE	9.67	Male	10-15
246	ABIDE	10.02	Male	5-9
247	ABIDE	7.6	Female	5-9
248	ABIDE	13.1	Male	25+
249	ABIDE	12.74	Female	15-19
250	ABIDE	12.27	Female	20-24
251	ABIDE	13.8	Male	15-19
252	ABIDE	18.27	Male	25+
253	ABIDE	14.46	Female	25+
254	ABIDE	15.22	Male	25+
255	ABIDE	17.62	Male	25+
256	ABIDE	17.62	Male	25+
257	ABIDE	9.93	Female	25+
258	ABIDE	17.99	Male	20-24
259	ABIDE	10.92	Female	20-24
260	ABIDE	24.16	Male	25+
261	ABIDE	14.78	Female	20-24
262	ABIDE	9.1	Female	20-24
263	ABIDE	0	Male	20-24
264	ABIDE	11.08	Female	15-19
265	ABIDE	16.22	Female	20-24
266	ABIDE	19.02	Male	20-24
267	ABIDE	13.46	Female	25+
268	ABIDE	14.06	Male	15-19
269	ABIDE	13.36	Female	25+
270	ABIDE	19.08	Male	25+
271	ABIDE	0	Male	25+
272	ABIDE	11.64	Female	25+
273	ABIDE	15.26	Male	25+
274	ABIDE	12.54	Female	20-24
275	ABIDE	16.99	Male	25+
276	ABIDE	14.35	Male	20-24
277	ABIDE	15.96	Male	20-24
278	ABIDE	13.18	Male	20-24
279	ABIDE	14.04	Male	25+
280	ABIDE	12.27	Female	20-24
281	ABIDE	10.92	Female	25+
282	ABIDE	14.56	Male	20-24
283	ABIDE	16.08	Male	15-19
284	ABIDE	8.38	Female	10-15
285	ABIDE	0	Male	10-15
286	ABIDE	10.85	Female	5-9
287	ABIDE	10.96	Male	10-15
288	ABIDE	10.32	Male	5-9
289	ABIDE	7.06	Male	10-15
290	ABIDE	9.28	Male	5-9
291	ABIDE	10.32	Male	10-15
292	ABIDE	7.25	Male	10-15
293	ABIDE	10.41	Male	5-9
294	ABIDE	9.39	Male	10-15
295	ABIDE	8.82	Male	10-15
296	ABIDE	8.59	Male	10-15
297	ABIDE	10.14	Male	10-15
298	ABIDE	10.67	Male	10-15
299	ABIDE	11.52	Male	10-15
300	ABIDE	8.94	Male	5-9
301	ABIDE	9.16	Male	5-9
302	ABIDE	11.84	Male	10-15
303	ABIDE	9.29	Male	10-15
304	ABIDE	11.14	Male	10-15
305	ABIDE	12.92	Male	15-19
306	ABIDE	11.9	Male	10-15
307	ABIDE	9.47	Male	10-15
308	ABIDE	14.14	Male	15-19
309	ABIDE	12.91	Male	15-19
310	ABIDE	12.32	Male	10-15
311	ABIDE	13.12	Male	10-15
312	ABIDE	16.87	Male	15-19
313	ABIDE	12.83	Male	10-15
314	ABIDE	11.49	Male	10-15
315	ABIDE	16.23	Male	15-19
316	ABIDE	13.67	Male	20-24
317	ABIDE	12.38	Male	15-19
318	ABIDE	15.15	Male	15-19
319	ABIDE	13.79	Male	15-19
320	ABIDE	10.74	Male	10-15
321	ABIDE	15.58	Male	15-19
322	ABIDE	10.94	Male	10-15
323	ABIDE	14.93	Male	15-19
324	ABIDE	14.14	Male	15-19
325	ABIDE	10.49	Male	10-15
326	ABIDE	8.67	Female	10-15
327	ABIDE	11.43	Female	15-19
328	ABIDE	12.16	Male	15-19
329	ABIDE	9.9	Female	10-15
330	ABIDE	13.52	Male	15-19
331	ABIDE	11.07	Female	10-15
332	ABIDE	12.48	Male	15-19
333	ABIDE	10.98	Male	15-19
334	ABIDE	12.79	Male	15-19
335	ABIDE	12.62	Male	15-19
336	ABIDE	9.16	Male	10-15
337	ABIDE	13.86	Male	10-15
338	ABIDE	15.38	Male	10-15
339	ABIDE	11.48	Male	10-15
340	ABIDE	12.63	Male	5-9
341	ABIDE	10.74	Male	5-9
342	ABIDE	6.92	Female	5-9
343	ABIDE	8.08	Female	5-9
344	ABIDE	9.59	Female	5-9
345	ABIDE	10.89	Male	5-9
346	ABIDE	11.78	Male	5-9
347	ABIDE	10.98	Male	5-9
348	ABIDE	10.92	Male	5-9
349	ABIDE	10.95	Male	5-9
350	ABIDE	10.69	Female	5-9
351	ABIDE	13.33	Male	5-9
352	ABIDE	12.75	Female	10-15
353	ABIDE	13.59	Male	10-15
354	ABIDE	13.07	Male	10-15
355	ABIDE	13.8	Male	10-15
356	ABIDE	21.24	Male	25+
357	ABIDE	11.98	Male	15-19
358	ABIDE	17.41	Male	25+
359	ABIDE	17.94	Male	20-24
360	ABIDE	10.5	Male	10-15
361	ABIDE	15.47	Male	25+
362	ABIDE	12.21	Male	15-19
363	ABIDE	15.66	Female	20-24
364	ABIDE	13.06	Female	25+
365	ABIDE	12.71	Female	20-24
366	ABIDE	13.93	Male	25+
367	ABIDE	13.36	Male	10-15
368	ABIDE	17.58	Male	20-24
369	ABIDE	9.98	Male	25+
370	ABIDE	11.87	Male	10-15
371	AOMIC	15.08	Female	20-24
372	AOMIC	11.6	Female	20-24
373	AOMIC	11.7	Female	25+
374	AOMIC	15.02	Female	20-24
375	AOMIC	18.09	Male	20-24
376	AOMIC	13.11	Female	20-24
377	AOMIC	19.94	Male	20-24
378	AOMIC	12.62	Female	20-24
379	AOMIC	16.42	Male	25+
380	AOMIC	15.4	Male	20-24
381	AOMIC	14.18	Male	25+
382	AOMIC	15.2	Male	20-24
383	AOMIC	20.09	Male	20-24
384	AOMIC	16.27	Male	20-24
385	AOMIC	17.1	Male	20-24
386	AOMIC	12.64	Male	20-24
387	AOMIC	14.9	Male	20-24
388	AOMIC	15.02	Male	20-24
389	AOMIC	10.36	Female	20-24
390	AOMIC	13.11	Female	20-24
391	AOMIC	16.37	Male	20-24
392	AOMIC	12.88	Female	20-24
393	AOMIC	14.98	Female	20-24
394	AOMIC	13.4	Male	20-24
395	AOMIC	11.3	Female	20-24
396	AOMIC	16.12	Female	20-24
397	AOMIC	11.84	Male	20-24
398	AOMIC	10.72	Female	20-24
399	AOMIC	16.52	Male	25+
400	AOMIC	17.3	Male	20-24
401	AOMIC	11.36	Female	20-24
402	AOMIC	13.73	Female	20-24
403	AOMIC	12.57	Female	25+
404	AOMIC	10.52	Male	20-24
405	AOMIC	14.22	Female	20-24
406	AOMIC	12.52	Female	20-24
407	AOMIC	14.84	Female	20-24
408	AOMIC	8.07	Male	20-24
409	AOMIC	10.68	Male	20-24
410	AOMIC	13.25	Female	25+
411	AOMIC	14.38	Male	20-24
412	AOMIC	10.41	Male	20-24
413	AOMIC	13.73	Female	25+
414	AOMIC	11.89	Female	20-24
415	AOMIC	16.54	Male	20-24
416	AOMIC	14.45	Male	20-24
417	AOMIC	9.9	Female	20-24
418	AOMIC	11.94	Male	20-24
419	AOMIC	2.8	Female	20-24
420	AOMIC	13.89	Female	20-24
421	AOMIC	13.84	Female	20-24
422	AOMIC	16.92	Female	20-24
423	AOMIC	15.97	Male	20-24
424	AOMIC	18.51	Male	20-24
425	AOMIC	15.88	Male	20-24
426	AOMIC	14.98	Male	20-24
427	AOMIC	13.77	Male	20-24
428	AOMIC	13.53	Male	20-24
429	AOMIC	21.58	Male	20-24
430	AOMIC	23.99	Male	20-24
431	AOMIC	11.11	Female	25+
432	AOMIC	9.41	Female	20-24
433	AOMIC	13.78	Male	20-24
434	AOMIC	12.98	Female	20-24
435	AOMIC	9.95	Female	20-24
436	AOMIC	9.58	Male	20-24
437	AOMIC	12.66	Female	20-24
438	AOMIC	15.81	Male	20-24
439	AOMIC	15.64	Female	20-24
440	AOMIC	12.18	Female	20-24
441	AOMIC	18.45	Male	20-24
442	AOMIC	13.36	Female	20-24
443	AOMIC	10.15	Male	20-24
444	AOMIC	12.8	Female	20-24
445	AOMIC	13.66	Male	20-24
446	AOMIC	12.59	Male	25+
447	AOMIC	17.66	Male	25+
448	AOMIC	12.6	Male	20-24
449	AOMIC	11.2	Female	20-24
450	AOMIC	11.32	Female	20-24
451	AOMIC	13.07	Female	20-24
452	AOMIC	11.54	Male	25+
453	AOMIC	16.13	Male	20-24
454	AOMIC	15.61	Female	20-24
455	AOMIC	15.48	Male	20-24
456	AOMIC	13.27	Female	20-24
457	AOMIC	17.12	Male	20-24
458	AOMIC	10.06	Female	20-24
459	AOMIC	14.1	Female	20-24
460	AOMIC	14.42	Male	20-24
461	AOMIC	11.34	Female	20-24
462	AOMIC	10.32	Female	20-24
463	AOMIC	9.41	Female	20-24
464	AOMIC	11.93	Female	20-24
465	AOMIC	13.22	Female	20-24
466	AOMIC	15.27	Male	20-24
467	AOMIC	13.32	Female	20-24
468	AOMIC	18.84	Male	20-24
469	AOMIC	13.96	Female	20-24
470	AOMIC	12.55	Male	25+
471	AOMIC	11.7	Female	20-24
472	AOMIC	16.72	Male	25+
473	AOMIC	13.82	Female	25+
474	AOMIC	14	Female	20-24
475	AOMIC	14.98	Male	20-24
476	AOMIC	16.44	Male	20-24
477	AOMIC	14.12	Female	25+
478	AOMIC	14.58	Female	20-24
479	AOMIC	17.87	Male	20-24
480	AOMIC	14.47	Female	20-24
481	AOMIC	15.59	Male	20-24
482	AOMIC	21	Male	20-24
483	AOMIC	13.9	Male	20-24
484	AOMIC	16.13	Male	20-24
485	AOMIC	14.37	Male	20-24
486	AOMIC	11.88	Male	20-24
487	AOMIC	12.3	Female	20-24
488	AOMIC	12.22	Female	20-24
489	AOMIC	12.56	Male	20-24
490	AOMIC	13.2	Male	25+
491	AOMIC	14.96	Female	20-24
492	AOMIC	14.7	Male	20-24
493	AOMIC	13.8	Female	20-24
494	AOMIC	13.48	Female	20-24
495	AOMIC	13.68	Male	20-24
496	AOMIC	11.4	Female	20-24
497	AOMIC	10.79	Female	25+
498	AOMIC	15.58	Male	20-24
499	AOMIC	15.8	Male	20-24
500	AOMIC	10.44	Female	20-24
501	AOMIC	13.35	Female	20-24
502	AOMIC	14.82	Male	20-24
503	AOMIC	12.26	Female	20-24
504	AOMIC	11.22	Female	20-24
505	AOMIC	13.9	Male	20-24
506	AOMIC	9.22	Female	20-24
507	AOMIC	10.28	Female	20-24
508	AOMIC	8.41	Female	20-24
509	AOMIC	16.06	Male	20-24
510	AOMIC	16.87	Male	20-24
511	AOMIC	15.29	Female	20-24
512	AOMIC	12.95	Female	20-24
513	AOMIC	13.16	Female	20-24
514	AOMIC	11.69	Female	20-24
515	AOMIC	13.76	Female	20-24
516	AOMIC	11.72	Male	25+
517	AOMIC	14.02	Male	25+
518	AOMIC	12.28	Male	20-24
519	AOMIC	16.14	Male	25+
520	AOMIC	12.26	Female	20-24
521	AOMIC	12.66	Male	20-24
522	AOMIC	12.36	Female	20-24
523	AOMIC	13	Male	20-24
524	AOMIC	15.11	Female	20-24
525	AOMIC	13.48	Female	25+
526	AOMIC	14.3	Female	25+
527	AOMIC	17.04	Male	20-24
528	AOMIC	13.69	Male	20-24
529	AOMIC	12.98	Male	20-24
530	AOMIC	12.2	Female	20-24
531	AOMIC	16.57	Male	20-24
532	AOMIC	13.04	Female	20-24
533	AOMIC	16.59	Male	20-24
534	AOMIC	10.97	Female	20-24
535	AOMIC	14.48	Female	25+
536	AOMIC	13.42	Female	20-24
537	AOMIC	16.4	Female	20-24
538	AOMIC	12.2	Female	20-24
539	AOMIC	14.41	Female	20-24
540	AOMIC	14.23	Female	25+
541	AOMIC	15.6	Male	20-24
542	AOMIC	12.88	Male	20-24
543	AOMIC	12	Female	20-24
544	AOMIC	12.7	Female	20-24
545	AOMIC	14.56	Male	20-24
546	AOMIC	6.16	Female	20-24
547	AOMIC	12.78	Female	20-24
548	AOMIC	11.78	Male	20-24
549	AOMIC	17.19	Male	20-24
550	AOMIC	17.17	Male	25+
551	AOMIC	14.04	Female	25+
552	AOMIC	13.48	Female	25+
553	AOMIC	14.11	Female	25+
554	AOMIC	13.9	Female	20-24
555	AOMIC	12.08	Female	20-24
556	AOMIC	14.81	Male	20-24
557	AOMIC	11.74	Female	20-24
558	AOMIC	16.14	Male	20-24
559	AOMIC	14.08	Female	20-24
560	AOMIC	11.82	Female	20-24
561	AOMIC	14.4	Female	20-24
562	AOMIC	12.56	Female	20-24
563	AOMIC	14.89	Male	20-24
564	AOMIC	18.34	Male	20-24
565	AOMIC	13.57	Male	20-24
566	AOMIC	17.22	Male	20-24
567	AOMIC	17.06	Male	20-24
568	AOMIC	16.41	Male	20-24
569	AOMIC	19.1	Male	20-24
570	AOMIC	16.06	Male	20-24
571	AOMIC	18.21	Male	20-24
572	AOMIC	15.29	Male	20-24
573	AOMIC	15.53	Male	20-24
574	AOMIC	14.73	Female	20-24
575	AOMIC	12.77	Female	20-24
576	AOMIC	15.16	Male	20-24
577	AOMIC	12	Female	20-24
578	AOMIC	12.54	Male	20-24
579	AOMIC	14.92	Female	25+
580	AOMIC	18.87	Male	20-24
581	AOMIC	14.58	Female	20-24
582	AOMIC	16.16	Male	20-24
583	AOMIC	15.22	Female	20-24
584	AOMIC	15.48	Female	20-24
585	AOMIC	11.48	Female	20-24
586	AOMIC	12.3	Female	20-24
587	AOMIC	11.1	Female	25+
588	AOMIC	15.51	Female	20-24
589	AOMIC	15.07	Female	20-24
590	AOMIC	12.02	Female	20-24
591	AOMIC	15.88	Female	20-24
592	AOMIC	16.36	Male	20-24
593	AOMIC	10.52	Female	20-24
594	AOMIC	18.98	Male	25+
595	AOMIC	15.29	Male	20-24
596	AOMIC	9.34	Female	20-24
597	AOMIC	15.4	Male	25+
598	AOMIC	15.64	Male	20-24
599	AOMIC	12.48	Male	25+
600	AOMIC	11.84	Female	20-24
601	AOMIC	14.3	Male	20-24
602	AOMIC	13.47	Female	25+
603	AOMIC	15.08	Male	25+
604	AOMIC	16.34	Male	20-24
605	AOMIC	14.71	Male	20-24
606	AOMIC	11.92	Female	20-24
607	AOMIC	12.24	Female	20-24
608	AOMIC	13.76	Male	20-24
609	AOMIC	13.34	Male	20-24
610	AOMIC	12.07	Male	25+
611	AOMIC	12.86	Female	20-24
612	AOMIC	15.52	Male	20-24
613	AOMIC	14.98	Female	20-24
614	AOMIC	16.56	Male	20-24
615	AOMIC	16.14	Male	20-24
616	AOMIC	21.38	Male	20-24
617	AOMIC	8.44	Male	20-24
618	AOMIC	12.8	Male	20-24
619	AOMIC	12.58	Female	20-24
620	AOMIC	12.31	Male	20-24
621	AOMIC	16.3	Male	25+
622	AOMIC	12.2	Male	25+
623	AOMIC	14.92	Male	20-24
624	AOMIC	12.62	Female	20-24
625	AOMIC	15.06	Female	20-24
626	AOMIC	12.78	Male	20-24
627	AOMIC	11.76	Female	20-24
628	AOMIC	14.45	Male	20-24
629	AOMIC	15.14	Female	20-24
630	AOMIC	11.64	Female	20-24
631	AOMIC	14.86	Male	20-24
632	AOMIC	12	Female	20-24
633	AOMIC	15.47	Female	20-24
634	AOMIC	11.41	Female	20-24
635	AOMIC	15.18	Male	20-24
636	AOMIC	12.18	Female	20-24
637	AOMIC	18.17	Female	20-24
638	AOMIC	15.97	Male	20-24
639	AOMIC	15.17	Female	25+
640	AOMIC	13.56	Male	25+
641	AOMIC	11.94	Male	20-24
642	AOMIC	12.08	Female	20-24
643	AOMIC	15.48	Female	20-24
644	AOMIC	17.12	Male	25+
645	AOMIC	14.58	Male	25+
646	AOMIC	10.81	Male	20-24
647	AOMIC	11.1	Male	20-24
648	AOMIC	13.44	Female	20-24
649	AOMIC	11.68	Female	20-24
650	AOMIC	14.28	Male	20-24
651	AOMIC	10.4	Male	25+
652	AOMIC	12.2	Male	20-24
653	AOMIC	14.68	Female	20-24
654	AOMIC	14.5	Female	25+
655	AOMIC	14.38	Female	25+
656	AOMIC	11.88	Female	20-24
657	AOMIC	10.24	Female	20-24
658	AOMIC	12.22	Female	20-24
659	AOMIC	15.52	Male	20-24
660	AOMIC	13.84	Female	20-24
661	AOMIC	13.1	Female	20-24
662	AOMIC	12.96	Female	20-24
663	AOMIC	16.02	Male	20-24
664	AOMIC	18.98	Male	20-24
665	AOMIC	11.38	Female	20-24
666	AOMIC	13.55	Female	20-24
667	AOMIC	13.3	Female	20-24
668	AOMIC	16.69	Female	20-24
669	AOMIC	17.37	Male	20-24
670	AOMIC	14.3	Male	20-24
671	AOMIC	12.6	Female	20-24
672	AOMIC	12.81	Female	20-24
673	AOMIC	15.64	Male	20-24
674	AOMIC	13.87	Female	20-24
675	AOMIC	16.02	Male	20-24
676	AOMIC	15.98	Male	20-24
677	AOMIC	10.08	Female	20-24
678	AOMIC	11.23	Female	20-24
679	AOMIC	13.34	Female	20-24
680	AOMIC	16.08	Male	20-24
681	AOMIC	11.93	Female	20-24
682	AOMIC	12.9	Female	20-24
683	AOMIC	12.16	Female	20-24
684	AOMIC	10.98	Female	20-24
685	AOMIC	15.78	Male	20-24
686	AOMIC	15.92	Male	20-24
687	AOMIC	13.99	Male	20-24
688	AOMIC	13.1	Male	20-24
689	AOMIC	17.4	Female	20-24
690	AOMIC	13.99	Female	20-24
691	AOMIC	17	Male	25+
692	AOMIC	14.58	Male	20-24
693	AOMIC	14.24	Male	25+
694	AOMIC	15.02	Female	20-24
695	AOMIC	11.58	Female	20-24
696	AOMIC	14.54	Female	20-24
697	AOMIC	11.16	Female	20-24
698	AOMIC	17.53	Male	20-24
699	AOMIC	15.6	Male	20-24
700	AOMIC	10.58	Male	20-24
701	AOMIC	12.7	Female	20-24
702	AOMIC	12.71	Male	20-24
703	AOMIC	19.42	Male	25+
704	AOMIC	15.38	Male	20-24
705	AOMIC	14.6	Male	20-24
706	AOMIC	13.58	Male	20-24
707	AOMIC	15.06	Female	20-24
708	AOMIC	14.89	Male	20-24
709	AOMIC	12.63	Female	20-24
710	AOMIC	13.58	Female	20-24
711	AOMIC	14.47	Female	20-24
712	AOMIC	14.48	Female	25+
713	AOMIC	21.38	Male	25+
714	AOMIC	15.6	Female	20-24
715	AOMIC	12.57	Female	20-24
716	AOMIC	10.66	Female	20-24
717	AOMIC	11.65	Male	20-24
718	AOMIC	9.57	Male	20-24
719	AOMIC	14.28	Female	20-24
720	AOMIC	17.3	Male	20-24
721	AOMIC	13.34	Female	25+
722	AOMIC	12.15	Female	20-24
723	AOMIC	13.24	Female	20-24
724	AOMIC	11.17	Female	20-24
725	AOMIC	11.86	Female	25+
726	AOMIC	17.76	Male	25+
727	AOMIC	16.75	Female	20-24
728	AOMIC	11.66	Female	20-24
729	AOMIC	13.34	Female	20-24
730	AOMIC	10.75	Female	20-24
731	AOMIC	15.71	Male	20-24
732	AOMIC	14.72	Male	20-24
733	AOMIC	11.16	Female	20-24
734	AOMIC	10.34	Female	20-24
735	AOMIC	13.82	Female	20-24
736	AOMIC	14.62	Male	20-24
737	AOMIC	12.77	Male	25+
738	AOMIC	12.63	Female	20-24
739	AOMIC	14.73	Male	20-24
740	AOMIC	12.24	Male	20-24
741	AOMIC	14.72	Female	20-24
742	AOMIC	13.98	Female	20-24
743	AOMIC	18.25	Male	20-24
744	AOMIC	11.39	Female	25+
745	AOMIC	13.83	Male	20-24
746	AOMIC	15.25	Male	20-24
747	AOMIC	13.68	Female	20-24
748	AOMIC	11.07	Male	25+
749	AOMIC	10.55	Female	20-24
750	AOMIC	14.96	Female	25+
751	AOMIC	12.34	Female	20-24
752	AOMIC	18.63	Male	20-24
753	AOMIC	14	Male	20-24
754	AOMIC	12.64	Female	20-24
755	AOMIC	12.09	Female	20-24
756	AOMIC	13.76	Male	20-24
757	AOMIC	16.2	Female	20-24
758	AOMIC	15.16	Male	20-24
759	AOMIC	12.44	Male	20-24
760	AOMIC	11.68	Female	20-24
761	AOMIC	11.56	Female	20-24
762	AOMIC	12.69	Female	20-24
763	AOMIC	14.58	Male	20-24
764	AOMIC	16.73	Male	20-24
765	AOMIC	13.2	Female	20-24
766	AOMIC	7.99	Female	20-24
767	AOMIC	19.4	Male	20-24
768	AOMIC	11.49	Female	20-24
769	AOMIC	22.33	Male	20-24
770	AOMIC	13.79	Female	20-24
771	AOMIC	11.06	Female	20-24
772	AOMIC	11.82	Male	20-24
773	AOMIC	16.72	Male	20-24
774	AOMIC	12.28	Female	20-24
775	AOMIC	13.23	Female	20-24
776	AOMIC	13.62	Male	20-24
777	AOMIC	13.96	Female	20-24
778	AOMIC	14.6	Male	20-24
779	AOMIC	15.9	Male	20-24
780	AOMIC	14.56	Male	20-24
781	AOMIC	17.1	Male	25+
782	AOMIC	10.44	Female	20-24
783	AOMIC	12.94	Male	20-24
784	AOMIC	14.04	Female	20-24
785	AOMIC	14.49	Male	20-24
786	AOMIC	12.14	Female	20-24
787	AOMIC	12.42	Male	20-24
788	AOMIC	13.86	Female	20-24
789	AOMIC	18.98	Male	20-24
790	AOMIC	14.95	Male	20-24
791	AOMIC	13.66	Female	25+
792	AOMIC	13.75	Female	20-24
793	AOMIC	15.74	Male	25+
794	AOMIC	14.57	Female	20-24
795	AOMIC	12.42	Female	20-24
796	AOMIC	17.08	Male	20-24
797	AOMIC	14.14	Male	20-24
798	AOMIC	12.37	Female	20-24
799	AOMIC	9.84	Female	20-24
800	AOMIC	15.52	Female	25+
801	AOMIC	12.74	Female	25+
802	AOMIC	17.87	Female	25+
803	AOMIC	12.53	Female	25+
804	AOMIC	12.93	Female	20-24
805	AOMIC	12.5	Male	20-24
806	AOMIC	13.9	Female	20-24
807	AOMIC	14.07	Female	20-24
808	AOMIC	11.95	Female	20-24
809	AOMIC	13.74	Male	20-24
810	AOMIC	11.01	Female	20-24
811	AOMIC	13.18	Female	20-24
812	AOMIC	10.76	Male	20-24
813	AOMIC	13.8	Female	20-24
814	AOMIC	11.57	Male	20-24
815	AOMIC	17.13	Male	25+
816	AOMIC	13.5	Female	25+
817	AOMIC	4.83	Female	20-24
818	AOMIC	12.54	Female	20-24
819	AOMIC	14.12	Male	20-24
820	AOMIC	17.42	Male	20-24
821	AOMIC	11.36	Female	25+
822	AOMIC	13.17	Female	20-24
823	AOMIC	12.54	Male	20-24
824	AOMIC	15.45	Male	20-24
825	AOMIC	16.7	Male	20-24
826	AOMIC	16.41	Male	20-24
827	AOMIC	8.84	Male	20-24
828	AOMIC	11.89	Female	20-24
829	AOMIC	14.58	Female	20-24
830	AOMIC	13.24	Female	20-24
831	AOMIC	18.5	Male	20-24
832	AOMIC	12.13	Male	20-24
833	AOMIC	15.97	Male	20-24
834	AOMIC	13.52	Male	20-24
835	AOMIC	13.06	Male	20-24
836	AOMIC	13.12	Male	20-24
837	AOMIC	14.67	Female	20-24
838	AOMIC	14.2	Female	20-24
839	AOMIC	14.96	Male	20-24
840	AOMIC	16.53	Male	20-24
841	AOMIC	10.41	Female	20-24
842	AOMIC	11.44	Female	25+
843	AOMIC	13.74	Female	20-24
844	AOMIC	15.78	Male	20-24
845	AOMIC	11.16	Male	15-19
846	AOMIC	9.88	Male	25+
847	AOMIC	11.86	Female	20-24
848	AOMIC	12.64	Male	20-24
849	AOMIC	13.7	Female	20-24
850	AOMIC	11.91	Female	20-24
851	AOMIC	18.73	Male	20-24
852	AOMIC	17.56	Male	20-24
853	AOMIC	16.44	Female	20-24
854	AOMIC	12.18	Male	20-24
855	AOMIC	12.08	Female	20-24
856	AOMIC	14.58	Male	20-24
857	AOMIC	16.26	Female	20-24
858	AOMIC	11.44	Male	25+
859	AOMIC	12.94	Female	25+
860	AOMIC	14.36	Female	25+
861	AOMIC	15.77	Male	20-24
862	AOMIC	11.89	Male	20-24
863	AOMIC	14.18	Male	20-24
864	AOMIC	12.18	Female	20-24
865	AOMIC	14.34	Female	20-24
866	AOMIC	16.43	Male	25+
867	AOMIC	12.98	Female	25+
868	AOMIC	14.3	Female	20-24
869	AOMIC	13.55	Female	20-24
870	AOMIC	11.38	Male	25+
871	AOMIC	16.08	Male	25+
872	AOMIC	14.25	Female	20-24
873	AOMIC	11.9	Female	25+
874	AOMIC	14.72	Female	20-24
875	AOMIC	13.98	Female	20-24
876	AOMIC	12.12	Male	20-24
877	AOMIC	14.08	Male	25+
878	AOMIC	12.85	Female	20-24
879	AOMIC	6.24	Female	20-24
880	AOMIC	10.9	Female	20-24
881	AOMIC	13.78	Female	20-24
882	AOMIC	10.46	Female	20-24
883	AOMIC	15.29	Male	20-24
884	AOMIC	12.73	Female	20-24
885	AOMIC	13.26	Female	20-24
886	AOMIC	16.86	Male	20-24
887	AOMIC	10.02	Female	20-24
888	AOMIC	15.16	Female	20-24
889	AOMIC	12.48	Female	20-24
890	AOMIC	13.26	Male	20-24
891	AOMIC	15.39	Female	20-24
892	AOMIC	15.55	Female	20-24
893	AOMIC	14.52	Female	20-24
894	AOMIC	15.03	Female	25+
895	AOMIC	11.7	Female	20-24
896	AOMIC	13.74	Male	20-24
897	AOMIC	16.71	Female	20-24
898	AOMIC	11.5	Male	20-24
899	AOMIC	12.74	Male	20-24
900	AOMIC	17.07	Male	20-24
901	AOMIC	7.5	Male	20-24
902	AOMIC	13.14	Male	20-24
903	AOMIC	17.12	Male	20-24
904	AOMIC	16.19	Male	20-24
905	AOMIC	12.65	Female	20-24
906	AOMIC	13.02	Female	20-24
907	AOMIC	12.01	Female	20-24
908	AOMIC	13.18	Male	20-24
909	AOMIC	10.58	Female	25+
910	AOMIC	14.51	Male	20-24
911	AOMIC	13.83	Female	20-24
912	AOMIC	14.6	Male	20-24
913	AOMIC	11.48	Female	25+
914	AOMIC	17.08	Female	20-24
915	AOMIC	15.75	Male	20-24
916	AOMIC	13.12	Female	20-24
917	AOMIC	15.4	Female	25+
918	AOMIC	13.67	Female	20-24
919	AOMIC	14.22	Male	20-24
920	AOMIC	13.34	Female	20-24
921	AOMIC	15.64	Male	20-24
922	AOMIC	10.04	Female	20-24
923	AOMIC	14.29	Male	20-24
924	AOMIC	15	Male	20-24
925	AOMIC	13.54	Male	20-24
926	AOMIC	18	Male	20-24
927	AOMIC	9.28	Male	25+
928	AOMIC	12.3	Female	20-24
929	AOMIC	15.82	Male	20-24
930	AOMIC	13	Male	20-24
931	AOMIC	14.2	Male	20-24
932	AOMIC	14.96	Male	20-24
933	AOMIC	11.33	Female	20-24
934	AOMIC	14.24	Male	20-24
935	AOMIC	13.48	Male	25+
936	AOMIC	13.05	Female	20-24
937	AOMIC	17.37	Male	20-24
938	AOMIC	15.58	Male	20-24
939	AOMIC	11.92	Female	20-24
940	AOMIC	15.74	Male	20-24
941	AOMIC	15.82	Female	20-24
942	AOMIC	13.8	Female	20-24
943	AOMIC	18.13	Male	20-24
944	AOMIC	14.7	Male	20-24
945	AOMIC	16.86	Male	20-24
946	AOMIC	18.02	Male	20-24
947	AOMIC	11.68	Male	20-24
948	AOMIC	10.28	Female	20-24
949	AOMIC	10.84	Female	20-24
950	AOMIC	17.03	Male	25+
951	AOMIC	16.83	Male	20-24
952	AOMIC	12.48	Female	20-24
953	AOMIC	14.52	Male	20-24
954	AOMIC	13.15	Male	20-24
955	AOMIC	12.89	Female	20-24
956	AOMIC	12.18	Male	20-24
957	AOMIC	15.83	Female	20-24
958	AOMIC	13.16	Female	20-24
959	AOMIC	15.7	Male	25+
960	AOMIC	15.41	Male	20-24
961	AOMIC	11.07	Female	20-24
962	AOMIC	16.04	Male	25+
963	AOMIC	15.32	Male	20-24
964	AOMIC	10.24	Female	20-24
965	AOMIC	17.13	Male	20-24
966	AOMIC	18.18	Male	20-24
967	AOMIC	15.95	Male	20-24
968	AOMIC	9.32	Female	20-24
969	AOMIC	16.12	Female	25+
970	AOMIC	10.68	Female	25+
971	AOMIC	14.96	Female	25+
972	AOMIC	15.48	Male	20-24
973	AOMIC	10.73	Female	20-24
974	AOMIC	13.27	Female	20-24
975	AOMIC	16.04	Male	20-24
976	AOMIC	16.02	Male	20-24
977	AOMIC	11.58	Female	20-24
978	AOMIC	10.4	Female	20-24
979	AOMIC	14.31	Male	20-24
980	AOMIC	9.7	Female	20-24
981	AOMIC	12.85	Female	25+
982	AOMIC	15.25	Female	20-24
983	AOMIC	16.06	Male	20-24
984	AOMIC	11.88	Female	20-24
985	AOMIC	6.23	Female	20-24
986	AOMIC	16.98	Male	20-24
987	AOMIC	15.48	Female	20-24
988	AOMIC	17.18	Male	20-24
989	AOMIC	16.04	Male	20-24
990	AOMIC	12.34	Female	25+
991	AOMIC	12.54	Female	20-24
992	AOMIC	17.04	Male	20-24
993	AOMIC	9.69	Male	25+
994	AOMIC	14.2	Female	20-24
995	AOMIC	15.66	Male	25+
996	AOMIC	15.2	Male	20-24
997	AOMIC	12.42	Female	20-24
998	AOMIC	13.16	Female	20-24
999	AOMIC	11.3	Male	20-24
1000	AOMIC	11.4	Female	20-24
1001	AOMIC	14.54	Male	20-24
1002	AOMIC	18.35	Male	25+
1003	AOMIC	15.64	Male	20-24
1004	AOMIC	14.28	Male	20-24
1005	AOMIC	15.64	Female	25+
1006	AOMIC	14.46	Female	20-24
1007	AOMIC	15.08	Male	20-24
1008	AOMIC	13.84	Male	20-24
1009	AOMIC	16.17	Male	25+
1010	AOMIC	16.82	Female	20-24
1011	AOMIC	16.58	Male	20-24
1012	AOMIC	16.98	Male	20-24
1013	AOMIC	11.54	Female	25+
1014	AOMIC	17.12	Female	20-24
1015	AOMIC	16.06	Female	20-24
1016	AOMIC	14.4	Female	20-24
1017	AOMIC	16.75	Male	20-24
1018	AOMIC	12.26	Male	20-24
1019	AOMIC	15.4	Female	20-24
1020	AOMIC	10.49	Female	20-24
1021	AOMIC	14.1	Female	20-24
1022	AOMIC	7.14	Male	20-24
1023	AOMIC	12.71	Female	20-24
1024	AOMIC	14.39	Male	20-24
1025	AOMIC	15.11	Male	25+
1026	AOMIC	16.66	Female	20-24
1027	AOMIC	11.14	Female	20-24
1028	AOMIC	16.54	Male	20-24
1029	AOMIC	11.63	Male	20-24
1030	AOMIC	18.44	Male	20-24
1031	AOMIC	13.75	Male	20-24
1032	AOMIC	15.96	Male	20-24
1033	AOMIC	13.66	Female	20-24
1034	AOMIC	12.96	Female	20-24
1035	AOMIC	12.92	Female	25+
1036	AOMIC	14.15	Female	25+
1037	AOMIC	13.58	Female	20-24
1038	AOMIC	14.36	Female	20-24
1039	AOMIC	9.24	Male	20-24
1040	AOMIC	12.41	Female	20-24
1041	AOMIC	12.82	Female	25+
1042	AOMIC	16.63	Male	20-24
1043	AOMIC	18.38	Male	20-24
1044	AOMIC	12.4	Male	20-24
1045	AOMIC	9.59	Female	20-24
1046	AOMIC	13.9	Female	20-24
1047	AOMIC	14.39	Male	25+
1048	AOMIC	11.34	Male	25+
1049	AOMIC	11.2	Female	20-24
1050	AOMIC	17.3	Male	20-24
1051	AOMIC	18.98	Male	20-24
1052	AOMIC	14.26	Female	25+
1053	AOMIC	16.05	Male	20-24
1054	AOMIC	15.84	Male	25+
1055	AOMIC	13.28	Female	20-24
1056	AOMIC	17.3	Male	20-24
1057	AOMIC	12.22	Female	20-24
1058	AOMIC	13.85	Female	20-24
1059	AOMIC	12.84	Female	20-24
1060	AOMIC	14.58	Male	25+
1061	AOMIC	15.63	Female	20-24
1062	AOMIC	12.28	Male	20-24
1063	AOMIC	17.55	Female	20-24
1064	AOMIC	13.56	Female	20-24
1065	AOMIC	11.33	Male	25+
1066	AOMIC	14.74	Female	25+
1067	AOMIC	14.18	Female	20-24
1068	AOMIC	18.84	Male	20-24
1069	AOMIC	14.08	Female	20-24
1070	AOMIC	15.18	Female	20-24
1071	AOMIC	14.15	Female	25+
1072	AOMIC	14.73	Male	20-24
1073	AOMIC	15.95	Male	20-24
1074	AOMIC	21.78	Male	25+
1075	AOMIC	14.65	Male	20-24
1076	AOMIC	15.44	Female	25+
1077	AOMIC	14.42	Female	20-24
1078	AOMIC	9.72	Female	20-24
1079	AOMIC	12.57	Female	20-24
1080	AOMIC	11.32	Female	20-24
1081	AOMIC	14.6	Female	25+
1082	AOMIC	15.46	Female	20-24
1083	AOMIC	11.7	Female	25+
1084	AOMIC	13.48	Male	20-24
1085	AOMIC	18.16	Male	20-24
1086	AOMIC	18.96	Male	15-19
1087	AOMIC	15.84	Male	20-24
1088	AOMIC	15.18	Male	20-24
1089	AOMIC	10.38	Female	20-24
1090	AOMIC	7.24	Male	20-24
1091	AOMIC	13.18	Male	25+
1092	AOMIC	16.74	Male	20-24
1093	AOMIC	14.96	Male	20-24
1094	AOMIC	11.93	Female	25+
1095	AOMIC	13.18	Female	20-24
1096	AOMIC	13.94	Female	20-24
1097	AOMIC	12.18	Female	20-24
1098	AOMIC	12.18	Female	20-24
1099	AOMIC	11.17	Male	20-24
1100	AOMIC	13.42	Female	20-24
1101	AOMIC	15.59	Male	20-24
1102	AOMIC	11.51	Female	20-24
1103	AOMIC	11.44	Female	20-24
1104	AOMIC	12.48	Female	20-24
1105	AOMIC	13.11	Female	20-24
1106	AOMIC	19.57	Male	20-24
1107	AOMIC	1.64	Female	20-24
1108	AOMIC	13.12	Female	20-24
1109	AOMIC	10.88	Male	20-24
1110	AOMIC	10.4	Female	25+
1111	AOMIC	14	Male	20-24
1112	AOMIC	19.46	Male	20-24
1113	AOMIC	16.53	Male	20-24
1114	AOMIC	15.09	Male	20-24
1115	AOMIC	12.6	Male	20-24
1116	AOMIC	13.99	Female	20-24
1117	AOMIC	15.3	Female	20-24
1118	AOMIC	15.7	Male	20-24
1119	AOMIC	13.82	Female	20-24
1120	AOMIC	15.62	Male	20-24
1121	AOMIC	14.63	Female	20-24
1122	AOMIC	17.27	Male	25+
1123	AOMIC	15.08	Female	20-24
1124	AOMIC	18.93	Male	20-24
1125	AOMIC	14.32	Male	20-24
1126	AOMIC	12.96	Female	20-24
1127	AOMIC	9.03	Male	25+
1128	AOMIC	15.98	Female	20-24
1129	AOMIC	17.51	Male	20-24
1130	AOMIC	20.7	Male	25+
1131	AOMIC	12.72	Male	20-24
1132	AOMIC	10.75	Female	25+
1133	AOMIC	12.68	Female	25+
1134	AOMIC	11.08	Female	20-24
1135	AOMIC	14.82	Female	20-24
1136	AOMIC	11.66	Female	20-24
1137	AOMIC	19.89	Male	25+
1138	AOMIC	19.13	Male	20-24
1139	AOMIC	13.89	Female	20-24
1140	AOMIC	14.31	Female	20-24
1141	AOMIC	14.62	Male	20-24
1142	AOMIC	16.9	Female	20-24
1143	AOMIC	10.07	Female	25+
1144	AOMIC	15.97	Female	20-24
1145	AOMIC	12.55	Female	20-24
1146	AOMIC	13.76	Male	20-24
1147	AOMIC	14.34	Female	20-24
1148	AOMIC	15.36	Male	20-24
1149	AOMIC	16.36	Male	20-24
1150	AOMIC	15.05	Male	20-24
1151	AOMIC	12.68	Male	20-24
1152	AOMIC	15.2	Male	20-24
1153	AOMIC	14.4	Male	25+
1154	AOMIC	14.85	Female	20-24
1155	AOMIC	13.15	Female	25+
1156	AOMIC	15.81	Male	20-24
1157	AOMIC	14.7	Male	20-24
1158	AOMIC	10.72	Female	20-24
1159	AOMIC	16.74	Male	20-24
1160	AOMIC	11.02	Female	20-24
1161	AOMIC	10.52	Female	20-24
1162	AOMIC	11.25	Female	20-24
1163	AOMIC	9.73	Female	20-24
1164	AOMIC	14.12	Female	20-24
1165	AOMIC	13.62	Female	20-24
1166	AOMIC	16.58	Male	20-24
1167	AOMIC	13.33	Female	20-24
1168	AOMIC	12.36	Male	20-24
1169	AOMIC	15.09	Male	20-24
1170	AOMIC	15.48	Female	20-24
1171	AOMIC	10.94	Female	20-24
1172	AOMIC	12.66	Male	20-24
1173	AOMIC	10.48	Male	20-24
1174	AOMIC	14.74	Female	20-24
1175	AOMIC	11.33	Female	20-24
1176	AOMIC	10.05	Female	25+
1177	AOMIC	10.59	Female	25+
1178	AOMIC	12.79	Male	25+
1179	AOMIC	12.26	Female	20-24
1180	AOMIC	16.43	Male	20-24
1181	AOMIC	11.32	Female	20-24
1182	AOMIC	15.08	Male	20-24
1183	AOMIC	16.42	Male	25+
1184	AOMIC	14.25	Female	20-24
1185	AOMIC	12.3	Female	20-24
1186	AOMIC	19.59	Male	20-24
1187	AOMIC	14.06	Female	20-24
1188	AOMIC	12.6	Female	20-24
1189	AOMIC	13.69	Male	20-24
1190	AOMIC	15.97	Female	20-24
1191	AOMIC	15.11	Male	20-24
1192	AOMIC	13.04	Female	20-24
1193	AOMIC	12.78	Female	20-24
1194	AOMIC	12.14	Female	20-24
1195	AOMIC	11.93	Female	20-24
1196	AOMIC	13.96	Female	20-24
1197	AOMIC	10.21	Female	25+
1198	AOMIC	11.84	Male	20-24
1199	AOMIC	14.59	Male	20-24
1200	AOMIC	12.5	Female	25+
1201	AOMIC	13.74	Male	25+
1202	AOMIC	16.29	Male	20-24
1203	AOMIC	13.12	Female	20-24
1204	AOMIC	12.24	Female	20-24
1205	AOMIC	11.15	Female	20-24
1206	AOMIC	16.8	Male	20-24
1207	AOMIC	10.14	Male	20-24
1208	AOMIC	17.47	Male	25+
1209	AOMIC	7.04	Female	20-24
1210	AOMIC	12.73	Male	25+
1211	AOMIC	11.23	Male	20-24
1212	AOMIC	14.73	Male	20-24
1213	AOMIC	16.8	Female	20-24
1214	AOMIC	14.22	Male	20-24
1215	AOMIC	11.39	Female	20-24
1216	AOMIC	16.38	Male	20-24
1217	AOMIC	14.1	Female	20-24
1218	AOMIC	15.42	Male	20-24
1219	AOMIC	15	Female	20-24
1220	AOMIC	15.34	Female	25+
1221	AOMIC	13.22	Male	20-24
1222	AOMIC	13.28	Female	20-24
1223	AOMIC	10.6	Male	20-24
1224	AOMIC	11.98	Female	25+
1225	AOMIC	14.6	Female	25+
1226	AOMIC	12.73	Male	20-24
1227	AOMIC	11.5	Female	20-24
1228	AOMIC	14.04	Female	20-24
1229	AOMIC	12.13	Female	20-24
1230	AOMIC	12.52	Female	25+
1231	AOMIC	12.96	Male	25+
1232	AOMIC	14.7	Female	20-24
1233	AOMIC	15.18	Male	20-24
1234	AOMIC	15.18	Male	20-24
1235	AOMIC	16.03	Male	20-24
1236	AOMIC	13.31	Female	20-24
1237	AOMIC	18.58	Male	20-24
1238	AOMIC	10.49	Female	20-24
1239	AOMIC	13.32	Female	20-24
1240	AOMIC	9.96	Female	20-24
1241	AOMIC	16.28	Female	20-24
1242	AOMIC	13.9	Female	20-24
1243	AOMIC	13.72	Male	20-24
1244	AOMIC	15.84	Female	20-24
1245	AOMIC	10.6	Female	20-24
1246	AOMIC	15.18	Female	20-24
1247	AOMIC	13.54	Male	20-24
1248	AOMIC	16.24	Female	20-24
1249	AOMIC	13.3	Male	25+
1250	AOMIC	12.89	Female	25+
1251	AOMIC	16.76	Male	20-24
1252	AOMIC	13.62	Female	20-24
1253	AOMIC	15.17	Female	20-24
1254	AOMIC	13.22	Female	20-24
1255	AOMIC	16.6	Male	25+
1256	AOMIC	11.93	Female	20-24
1257	AOMIC	13.5	Male	20-24
1258	AOMIC	10.87	Female	20-24
1259	AOMIC	12.42	Female	20-24
1260	AOMIC	15.1	Female	20-24
1261	AOMIC	12.26	Male	20-24
1262	AOMIC	7.87	Male	20-24
1263	AOMIC	13.77	Female	20-24
1264	AOMIC	15.3	Male	20-24
1265	AOMIC	14.84	Male	20-24
1266	AOMIC	13	Male	20-24
1267	AOMIC	15.85	Male	20-24
1268	AOMIC	12.92	Female	20-24
1269	AOMIC	15.74	Male	25+
1270	AOMIC	16.23	Male	20-24
1271	AOMIC	13.58	Female	25+
1272	AOMIC	15.55	Female	20-24
1273	AOMIC	16.84	Male	20-24
1274	AOMIC	12.81	Female	20-24
1275	AOMIC	16	Male	20-24
1276	AOMIC	15.96	Male	20-24
1277	AOMIC	15.84	Female	20-24
1278	AOMIC	10.45	Female	20-24
1279	AOMIC	16.02	Male	20-24
1280	AOMIC	15.53	Male	20-24
1281	AOMIC	17.27	Male	20-24
1282	AOMIC	15.29	Male	20-24
1283	AOMIC	16.47	Male	20-24
1284	AOMIC	13.37	Female	20-24
1285	AOMIC	13.21	Male	20-24
1286	AOMIC	16.26	Male	20-24
1287	AOMIC	12.44	Female	20-24
1288	AOMIC	13.89	Female	25+
1289	AOMIC	16.78	Female	20-24
1290	AOMIC	14.42	Male	20-24
1291	AOMIC	13.06	Female	20-24
1292	AOMIC	11.51	Male	20-24
1293	AOMIC	15.76	Male	20-24
1294	AOMIC	14.62	Male	20-24
1295	AOMIC	19.95	Male	25+
1296	AOMIC	9.62	Male	20-24
1297	AOMIC	13.26	Female	20-24
1298	AOMIC	14.59	Male	20-24
1299	Calgary	10.24	Male	0-4
1300	Calgary	9.25	Male	0-4
1301	Calgary	8.4	Male	5-9
1302	Calgary	9.44	Male	5-9
1303	Calgary	9.48	Male	5-9
1304	Calgary	7.64	Female	0-4
1305	Calgary	8.3	Male	0-4
1306	Calgary	7.53	Male	5-9
1307	Calgary	7.69	Male	5-9
1308	Calgary	6.86	Male	5-9
1309	Calgary	7.68	Male	0-4
1310	Calgary	10.62	Male	0-4
1311	Calgary	9.99	Male	5-9
1312	Calgary	10.68	Male	5-9
1313	Calgary	5.94	Male	0-4
1314	Calgary	7.79	Male	0-4
1315	Calgary	6.96	Male	5-9
1316	Calgary	8.06	Male	5-9
1317	Calgary	8.65	Male	5-9
1318	Calgary	7.68	Male	0-4
1319	Calgary	7.64	Male	5-9
1320	Calgary	8.05	Male	5-9
1321	Calgary	8.34	Female	0-4
1322	Calgary	8.63	Male	0-4
1323	Calgary	8.75	Male	0-4
1324	Calgary	7.74	Male	5-9
1325	Calgary	8.85	Male	5-9
1326	Calgary	8.59	Male	0-4
1327	Calgary	8.34	Male	0-4
1328	Calgary	8.61	Male	5-9
1329	Calgary	9.56	Male	5-9
1330	Calgary	9.21	Male	0-4
1331	Calgary	8.3	Male	0-4
1332	Calgary	9.27	Male	5-9
1333	Calgary	9.27	Male	5-9
1334	Calgary	9.41	Male	0-4
1335	Calgary	8.89	Male	0-4
1336	Calgary	9.49	Male	5-9
1337	Calgary	7.16	Female	0-4
1338	Calgary	9.08	Female	0-4
1339	Calgary	7.44	Female	5-9
1340	Calgary	8.08	Female	5-9
1341	Calgary	9.51	Female	0-4
1342	Calgary	7.52	Male	0-4
1343	Calgary	8.73	Male	5-9
1344	Calgary	9.32	Male	5-9
1345	Calgary	9.35	Female	5-9
1346	Calgary	7.42	Male	0-4
1347	Calgary	8.43	Male	5-9
1348	Calgary	7.6	Female	0-4
1349	Calgary	9	Female	0-4
1350	Calgary	9.63	Female	5-9
1351	Calgary	7.81	Female	0-4
1352	Calgary	8.41	Male	0-4
1353	Calgary	9.06	Male	0-4
1354	Calgary	10.06	Male	5-9
1355	Calgary	7.9	Male	0-4
1356	Calgary	8.99	Male	5-9
1357	Calgary	9.36	Male	5-9
1358	Calgary	8.68	Female	0-4
1359	Calgary	8.72	Female	0-4
1360	Calgary	9.07	Female	5-9
1361	Calgary	9.57	Female	5-9
1362	Calgary	9.3	Female	5-9
1363	Calgary	7.38	Male	0-4
1364	Calgary	9	Male	0-4
1365	Calgary	8.9	Male	5-9
1366	Calgary	6.86	Male	0-4
1367	Calgary	6.39	Male	0-4
1368	Calgary	8.18	Male	0-4
1369	Calgary	6.82	Male	5-9
1370	Calgary	7.3	Male	5-9
1371	Calgary	7.56	Male	5-9
1372	Calgary	9.06	Female	0-4
1373	Calgary	9.85	Female	0-4
1374	Calgary	8.98	Female	5-9
1375	Calgary	9.23	Female	5-9
1376	Calgary	10.78	Female	0-4
1377	Calgary	10.43	Female	0-4
1378	Calgary	10.42	Female	5-9
1379	Calgary	10.84	Female	5-9
1380	Calgary	6.5	Male	0-4
1381	Calgary	7.1	Female	0-4
1382	Calgary	8.78	Female	0-4
1383	Calgary	8.52	Female	0-4
1384	Calgary	7.73	Female	0-4
1385	Calgary	7.54	Female	0-4
1386	Calgary	7.96	Female	0-4
1387	Calgary	7.4	Female	0-4
1388	Calgary	10.09	Male	0-4
1389	Calgary	9.07	Male	0-4
1390	Calgary	9.23	Male	5-9
1391	Calgary	10.26	Male	5-9
1392	Calgary	9.4	Female	0-4
1393	Calgary	8.67	Female	0-4
1394	Calgary	8.68	Female	5-9
1395	Calgary	8.86	Male	0-4
1396	Calgary	6.59	Male	0-4
1397	Calgary	6.72	Male	0-4
1398	Calgary	8.38	Male	5-9
1399	Calgary	5.07	Male	0-4
1400	Calgary	6.24	Male	0-4
1401	Calgary	6.42	Male	5-9
1402	Calgary	6.7	Male	5-9
1403	Calgary	6	Male	5-9
1404	Calgary	6.31	Male	0-4
1405	Calgary	6.94	Male	0-4
1406	Calgary	6.4	Male	5-9
1407	Calgary	7.99	Male	5-9
1408	Calgary	8.34	Female	0-4
1409	Calgary	9.32	Female	5-9
1410	Calgary	9.38	Female	5-9
1411	Calgary	9.59	Female	5-9
1412	Calgary	8.98	Male	0-4
1413	Calgary	9.56	Male	5-9
1414	Calgary	9.28	Male	5-9
1415	Calgary	8.02	Female	0-4
1416	Calgary	7.88	Female	0-4
1417	Calgary	9.5	Female	0-4
1418	Calgary	8.44	Female	5-9
1419	Calgary	9.14	Female	5-9
1420	Calgary	7.38	Male	0-4
1421	Calgary	7.6	Male	0-4
1422	Calgary	8.27	Male	5-9
1423	Calgary	7.69	Female	0-4
1424	Calgary	8.68	Female	0-4
1425	Calgary	9.06	Female	5-9
1426	Calgary	7.38	Male	0-4
1427	Calgary	8.52	Male	0-4
1428	Calgary	10.25	Male	5-9
1429	Calgary	9.27	Male	0-4
1430	Calgary	9.67	Male	0-4
1431	Calgary	8.5	Male	5-9
1432	Calgary	9.44	Male	5-9
1433	Calgary	8.93	Male	0-4
1434	Calgary	8.75	Male	5-9
1435	Calgary	9.11	Female	0-4
1436	Calgary	9.4	Female	0-4
1437	Calgary	8.93	Male	0-4
1438	Calgary	8.98	Male	0-4
1439	Calgary	6.93	Female	0-4
1440	Calgary	6.26	Female	0-4
1441	Calgary	6.68	Female	0-4
1442	Calgary	8.75	Female	0-4
1443	Calgary	7.96	Female	0-4
1444	Calgary	8.28	Female	5-9
1445	Calgary	8.16	Female	5-9
1446	Calgary	8.62	Male	0-4
1447	Calgary	8.38	Female	0-4
1448	Calgary	8.78	Female	0-4
1449	Calgary	8.93	Male	0-4
1450	Calgary	7.38	Male	0-4
1451	Calgary	7.48	Female	0-4
1452	Calgary	8.34	Female	0-4
1453	Calgary	8.44	Female	5-9
1454	Calgary	10.73	Female	5-9
1455	Calgary	7.23	Male	5-9
1456	Calgary	8.4	Female	5-9
1457	Calgary	8.82	Female	5-9
1458	HAN	13.06	Female	15-19
1459	HAN	13.06	Female	15-19
1460	HAN	13.06	Female	20-24
1461	HAN	12.95	Male	20-24
1462	HAN	12.95	Male	20-24
1463	HAN	12.95	Male	20-24
1464	HAN	14.32	Male	10-15
1465	HAN	14.32	Male	15-19
1466	HAN	14.92	Male	20-24
1467	HAN	14.92	Male	20-24
1468	HAN	9.05	Male	20-24
1469	HAN	9.05	Male	20-24
1470	HAN	15.22	Female	25+
1471	HAN	15.22	Female	25+
1472	HAN	15.22	Female	25+
1473	HAN	12.38	Female	25+
1474	HAN	12.38	Female	25+
1475	HAN	12.38	Female	25+
1476	HAN	13.02	Male	10-15
1477	HAN	13.02	Male	15-19
1478	HAN	13.97	Female	20-24
1479	HAN	13.97	Female	25+
1480	HAN	15.18	Female	20-24
1481	HAN	15.18	Female	20-24
1482	HAN	15.18	Female	20-24
1483	HAN	16.86	Male	25+
1484	HAN	16.86	Male	25+
1485	HAN	16.86	Male	25+
1486	HAN	12.11	Female	15-19
1487	HAN	12.11	Female	15-19
1488	HAN	12.11	Female	15-19
1489	HAN	14.88	Male	20-24
1490	HAN	14.88	Male	25+
1491	HAN	14.88	Male	25+
1492	HAN	14.66	Female	25+
1493	HAN	14.66	Female	25+
1494	HAN	13.84	Male	20-24
1495	HAN	13.84	Male	25+
1496	HAN	13.84	Male	25+
1497	HAN	13.19	Male	25+
1498	HAN	11.46	Female	15-19
1499	HAN	13.24	Female	20-24
1500	HAN	13.24	Female	25+
1501	HAN	13.24	Female	25+
1502	HAN	13.8	Male	20-24
1503	HAN	13.8	Male	25+
1504	HAN	13.8	Male	25+
1505	HAN	12.96	Male	20-24
1506	HAN	12.96	Male	25+
1507	HAN	12.96	Male	25+
1508	HAN	11.12	Male	20-24
1509	HAN	11.12	Male	20-24
1510	HAN	11.12	Male	20-24
1511	HAN	11.12	Male	20-24
1512	HAN	11.12	Male	20-24
1513	HAN	15.16	Female	20-24
1514	HAN	15.16	Female	20-24
1515	HAN	15.16	Female	25+
1516	HAN	12.47	Female	25+
1517	HAN	12.47	Female	25+
1518	HAN	12.91	Male	25+
1519	HAN	12.91	Male	25+
1520	HAN	12.91	Male	25+
1521	HAN	10.86	Male	25+
1522	HAN	10.86	Male	25+
1523	HAN	14.04	Male	20-24
1524	HAN	14.04	Male	20-24
1525	HAN	14.04	Male	25+
1526	HAN	12.43	Female	15-19
1527	HAN	12.43	Female	15-19
1528	HAN	12.43	Female	20-24
1529	HAN	12.43	Female	20-24
1530	HAN	14.4	Female	25+
1531	HAN	14.4	Female	25+
1532	HAN	14.4	Female	25+
1533	HAN	14.4	Female	25+
1534	HAN	14.15	Female	20-24
1535	HAN	14.15	Female	20-24
1536	HAN	14.15	Female	20-24
1537	HAN	15.14	Female	20-24
1538	HAN	15.14	Female	25+
1539	HAN	15.14	Female	25+
1540	HAN	13.2	Male	25+
1541	HAN	17.42	Male	25+
1542	HAN	17.42	Male	25+
1543	HAN	17.42	Male	25+
1544	HAN	11.68	Female	20-24
1545	HAN	11.68	Female	20-24
1546	HAN	11.68	Female	25+
1547	HAN	18.01	Male	25+
1548	HAN	18.01	Male	25+
1549	HAN	18.01	Male	25+
1550	HAN	11.54	Female	15-19
1551	HAN	11.54	Female	15-19
1552	HAN	16.07	Female	10-15
1553	HAN	10.23	Female	20-24
1554	HAN	10.23	Female	20-24
1555	HAN	8.68	Male	10-15
1556	HAN	8.68	Male	15-19
1557	HAN	11.52	Female	20-24
1558	HAN	11.52	Female	20-24
1559	HAN	11.52	Female	20-24
1560	HAN	11.52	Female	20-24
1561	HAN	11.92	Male	20-24
1562	HAN	11.92	Male	20-24
1563	HAN	13.13	Male	25+
1564	HAN	13.13	Male	25+
1565	HAN	13.13	Male	25+
1566	HAN	10.98	Female	25+
1567	HAN	10.98	Female	25+
1568	HAN	10.98	Female	25+
1569	HAN	11.94	Female	10-15
1570	HAN	11.94	Female	15-19
1571	HAN	11.94	Female	15-19
1572	HAN	14.44	Female	15-19
1573	HAN	14.44	Female	20-24
1574	HAN	14.44	Female	20-24
1575	HAN	9.04	Male	15-19
1576	HAN	9.04	Male	20-24
1577	HAN	9.54	Female	15-19
1578	HAN	14.3	Male	25+
1579	HAN	13.6	Male	15-19
1580	HAN	13.6	Male	20-24
1581	HAN	13.6	Male	20-24
1582	HAN	13.23	Male	20-24
1583	HAN	13.23	Male	20-24
1584	HAN	13.23	Male	20-24
1585	HAN	13.16	Male	15-19
1586	HAN	13.16	Male	20-24
1587	HAN	13.16	Male	20-24
1588	HAN	10.8	Female	15-19
1589	HAN	10.8	Female	20-24
1590	HAN	10.8	Female	20-24
1591	HAN	13.38	Female	20-24
1592	HAN	13.38	Female	20-24
1593	HAN	12	Female	10-15
1594	HAN	12	Female	15-19
1595	HAN	12.55	Female	20-24
1596	HAN	11.6	Male	15-19
1597	HAN	11.6	Male	20-24
1598	HAN	11.6	Male	20-24
1599	HAN	10.74	Female	15-19
1600	HAN	14.4	Female	15-19
1601	HAN	14.4	Female	20-24
1602	HAN	14.4	Female	20-24
1603	HAN	14.24	Female	15-19
1604	HAN	14.24	Female	20-24
1605	HAN	11.97	Female	20-24
1606	HAN	11.97	Female	20-24
1607	HAN	17.24	Female	15-19
1608	HAN	17.24	Female	15-19
1609	HAN	17.24	Female	20-24
1610	HAN	17.24	Female	20-24
1611	HAN	12.14	Female	15-19
1612	HAN	12.14	Female	15-19
1613	HAN	11.92	Female	10-15
1614	HAN	13.04	Male	15-19
1615	HAN	13.04	Male	20-24
1616	HAN	13.04	Male	20-24
1617	HAN	15.61	Male	15-19
1618	HAN	15.61	Male	20-24
1619	HAN	15.61	Male	20-24
1620	HAN	11.92	Male	10-15
1621	HAN	11.92	Male	10-15
1622	HAN	12.78	Female	10-15
1623	HAN	12.78	Female	10-15
1624	HAN	12.78	Female	15-19
1625	HAN	11.46	Female	20-24
1626	HAN	11.46	Female	20-24
1627	HAN	12.99	Male	20-24
1628	HAN	13.62	Female	15-19
1629	HAN	13.62	Female	15-19
1630	HAN	13.62	Female	15-19
1631	HAN	13.93	Female	15-19
1632	HAN	16.8	Male	20-24
1633	HAN	12.36	Female	15-19
1634	HAN	11.95	Male	15-19
1635	HAN	11.95	Male	15-19
1636	HAN	11.95	Male	15-19
1637	HAN	11.18	Female	20-24
1638	HAN	12.47	Female	25+
1639	HAN	12.47	Female	25+
1640	HAN	12.47	Female	25+
1641	HAN	14.16	Female	25+
1642	HAN	14.16	Female	25+
1643	HAN	12.33	Male	15-19
1644	HAN	15.26	Male	15-19
1645	HAN	15.26	Male	20-24
1646	HAN	15.26	Male	20-24
1647	HAN	12.42	Female	10-15
1648	HAN	12.42	Female	15-19
1649	HAN	14.31	Female	25+
1650	HAN	14.31	Female	25+
1651	HAN	14.31	Female	25+
1652	HAN	14.77	Female	20-24
1653	HAN	14.52	Male	15-19
1654	HAN	14.52	Male	15-19
1655	HAN	13.4	Female	25+
1656	HAN	13.4	Female	25+
1657	HAN	13.4	Female	25+
1658	HAN	13.78	Male	15-19
1659	HAN	16.21	Female	15-19
1660	HAN	14.09	Male	15-19
1661	HAN	14.09	Male	20-24
1662	HAN	14.09	Male	20-24
1663	HAN	12.28	Male	15-19
1664	HAN	10.9	Male	25+
1665	HAN	10.9	Male	25+
1666	HAN	12.94	Male	15-19
1667	HAN	12.94	Male	20-24
1668	HAN	12.94	Male	20-24
1669	HAN	13.99	Male	15-19
1670	HAN	15.36	Male	10-15
1671	HAN	12.24	Male	15-19
1672	HAN	12.24	Male	15-19
1673	HAN	15.58	Male	15-19
1674	HAN	15.58	Male	15-19
1675	HAN	11.03	Male	15-19
1676	HAN	12.47	Male	10-15
1677	HAN	12.47	Male	15-19
1678	HAN	12.47	Male	15-19
1679	HAN	14.94	Male	15-19
1680	HAN	8.91	Female	10-15
1681	HAN	13.78	Male	10-15
1682	HAN	13.78	Male	15-19
1683	HAN	14.07	Female	15-19
1684	HAN	14.07	Female	15-19
1685	HAN	14.07	Female	15-19
1686	HAN	13.32	Female	15-19
1687	HAN	13.32	Female	20-24
1688	HAN	12.01	Female	15-19
1689	HAN	12.01	Female	20-24
1690	HAN	15.87	Female	20-24
1691	HAN	15.87	Female	25+
1692	HAN	12.98	Male	10-15
1693	HAN	10.11	Male	10-15
1694	HAN	10.11	Male	15-19
1695	HAN	11.94	Female	25+
1696	HAN	11.94	Female	25+
1697	HAN	11.34	Male	10-15
1698	HAN	11.34	Male	15-19
1699	HAN	13.08	Female	10-15
1700	HAN	15.52	Male	15-19
1701	HAN	15.52	Male	15-19
1702	HAN	15.52	Male	15-19
1703	HAN	10.1	Female	10-15
1704	HAN	10.2	Male	25+
1705	HAN	10.2	Male	25+
1706	HAN	10.2	Male	25+
1707	HAN	12.77	Female	15-19
1708	HAN	14.42	Female	10-15
1709	HAN	14.42	Female	10-15
1710	HAN	12.86	Female	10-15
1711	HAN	13.96	Female	10-15
1712	HAN	12.46	Male	10-15
1713	HAN	12.46	Male	15-19
1714	HAN	13.93	Female	15-19
1715	HAN	15.46	Male	15-19
1716	HAN	13.07	Male	10-15
1717	HAN	11.5	Female	15-19
1718	HAN	13.54	Female	10-15
1719	HAN	14.74	Female	15-19
1720	HAN	13.58	Female	15-19
1721	HAN	13.58	Female	15-19
1722	HAN	14.34	Male	10-15
1723	HAN	10.42	Male	10-15
1724	HAN	15.09	Female	10-15
1725	HAN	12.62	Female	15-19
1726	HIMH	9.62	Male	10-15
1727	HIMH	9.18	Female	10-15
1728	HIMH	9.54	Female	10-15
1729	HIMH	7.54	Male	10-15
1730	HIMH	11.2	Male	15-19
1731	HIMH	10.72	Female	10-15
1732	HIMH	13.3	Male	10-15
1733	HIMH	10.14	Male	10-15
1734	HIMH	11.02	Male	10-15
1735	HIMH	8.37	Female	5-9
1736	HIMH	8.06	Female	0-4
1737	HIMH	8.84	Female	5-9
1738	HIMH	10.83	Male	15-19
1739	HIMH	11.07	Male	15-19
1740	HIMH	11.02	Male	15-19
1741	HIMH	8.06	Male	5-9
1742	HIMH	10.94	Male	5-9
1743	HIMH	15.37	Male	15-19
1744	HIMH	12.88	Male	10-15
1745	HIMH	9.57	Male	10-15
1746	HIMH	10.5	Male	5-9
1747	HIMH	7.16	Male	10-15
1748	HIMH	9.46	Male	10-15
1749	HIMH	11.28	Male	10-15
1750	HIMH	10.36	Male	5-9
1751	HIMH	10.4	Female	5-9
1752	HIMH	10.1	Female	5-9
1753	HIMH	8.64	Female	5-9
1754	HIMH	8.31	Female	10-15
1755	HIMH	9.48	Female	10-15
1756	HIMH	8.1	Female	5-9
1757	HIMH	13.88	Female	10-15
1758	HIMH	13.63	Female	5-9
1759	HIMH	11.23	Female	5-9
1760	HIMH	9.52	Male	10-15
1761	HIMH	11.83	Female	10-15
1762	HIMH	12.84	Female	10-15
1763	HIMH	9.25	Female	10-15
1764	HIMH	9.75	Female	5-9
1765	HIMH	10.72	Female	5-9
1766	HIMH	7.46	Female	5-9
1767	HIMH	10.78	Female	15-19
1768	HIMH	10.74	Female	10-15
1769	HIMH	10.14	Female	10-15
1770	HIMH	7.98	Male	5-9
1771	HIMH	8.12	Male	10-15
1772	HIMH	9.4	Male	5-9
1773	HIMH	9.86	Male	5-9
1774	HIMH	12.28	Female	10-15
1775	HIMH	10.84	Female	10-15
1776	HIMH	9.78	Female	15-19
1777	HIMH	8.64	Female	15-19
1778	HIMH	9.16	Female	10-15
1779	HIMH	14.22	Male	15-19
1780	HIMH	16.05	Male	20-24
1781	HIMH	13.84	Male	20-24
1782	HIMH	13.15	Male	15-19
1783	HIMH	15.52	Male	20-24
1784	HIMH	11.68	Male	10-15
1785	HIMH	10.24	Male	5-9
1786	HIMH	11.82	Male	10-15
1787	HIMH	9.14	Female	5-9
1788	HIMH	9.56	Female	5-9
1789	HIMH	11.75	Male	10-15
1790	HIMH	8.84	Male	5-9
1791	HIMH	11.3	Female	10-15
1792	HIMH	13.12	Female	10-15
1793	HIMH	10.5	Female	5-9
1794	HIMH	14.64	Male	15-19
1795	HIMH	13.54	Male	15-19
1796	HIMH	10.92	Male	10-15
1797	HIMH	10.68	Male	10-15
1798	HIMH	11.54	Male	10-15
1799	HIMH	9.1	Female	10-15
1800	HIMH	10.18	Female	15-19
1801	HIMH	10.49	Female	10-15
1802	HIMH	10.92	Female	15-19
1803	HIMH	11.96	Female	15-19
1804	HIMH	9.82	Male	10-15
1805	HIMH	8.7	Male	5-9
1806	HIMH	15.58	Male	10-15
1807	HIMH	18.1	Male	15-19
1808	HIMH	16.58	Male	20-24
1809	HIMH	8.55	Female	10-15
1810	HIMH	12.85	Female	10-15
1811	HIMH	9.98	Female	10-15
1812	HIMH	8.39	Female	5-9
1813	HIMH	10.69	Female	10-15
1814	HIMH	11.46	Female	10-15
1815	HIMH	7.07	Female	5-9
1816	HIMH	10.52	Female	10-15
1817	HIMH	7.96	Female	10-15
1818	HIMH	9.96	Female	10-15
1819	HIMH	12.28	Female	10-15
1820	HIMH	11.46	Female	5-9
1821	HIMH	13.8	Female	10-15
1822	HIMH	15.92	Female	10-15
1823	HIMH	12.08	Male	20-24
1824	HIMH	11.08	Male	15-19
1825	HIMH	12.54	Male	15-19
1826	HIMH	11.9	Female	10-15
1827	HIMH	12.48	Female	10-15
1828	HIMH	15.63	Male	15-19
1829	HIMH	14.22	Male	20-24
1830	HIMH	9.57	Male	5-9
1831	HIMH	11.35	Male	10-15
1832	HIMH	10.46	Female	15-19
1833	HIMH	10.98	Female	15-19
1834	HIMH	11.99	Female	10-15
1835	HIMH	11.08	Female	10-15
1836	HIMH	11.28	Female	15-19
1837	HIMH	9.37	Female	10-15
1838	HIMH	13.45	Female	10-15
1839	HIMH	12.96	Female	15-19
1840	HIMH	13	Female	15-19
1841	HIMH	6.77	Female	10-15
1842	HIMH	10.58	Female	15-19
1843	HIMH	11.25	Female	15-19
1844	HIMH	10.44	Female	10-15
1845	HIMH	8.91	Female	10-15
1846	HIMH	8.04	Female	5-9
1847	HIMH	10.58	Male	10-15
1848	HIMH	8.19	Female	5-9
1849	HIMH	10.58	Female	10-15
1850	HIMH	11.4	Male	10-15
1851	HIMH	12.07	Male	5-9
1852	HIMH	11.55	Male	15-19
1853	HIMH	11.98	Male	15-19
1854	HIMH	6.93	Female	5-9
1855	HIMH	9.38	Male	5-9
1856	HIMH	10.4	Male	5-9
1857	HIMH	11.71	Male	10-15
1858	HIMH	12.62	Male	10-15
1859	HIMH	14.9	Male	10-15
1860	HIMH	13.99	Male	10-15
1861	HIMH	9.64	Male	15-19
1862	HIMH	11.1	Male	5-9
1863	HIMH	11.52	Male	10-15
1864	HIMH	11.66	Male	10-15
1865	HIMH	10.4	Male	10-15
1866	HIMH	10.6	Male	10-15
1867	HIMH	9.78	Male	5-9
1868	HIMH	7.84	Female	5-9
1869	HIMH	10.6	Male	10-15
1870	HIMH	10.42	Male	10-15
1871	HIMH	8.94	Male	5-9
1872	HIMH	9.36	Male	5-9
1873	HIMH	7.62	Female	5-9
1874	HIMH	7.2	Female	5-9
1875	HIMH	8.94	Female	10-15
1876	HIMH	11.16	Female	10-15
1877	HIMH	11.82	Female	15-19
1878	HIMH	11.78	Female	5-9
1879	HIMH	10.32	Female	10-15
1880	HIMH	6.48	Female	5-9
1881	HIMH	6.83	Female	5-9
1882	HIMH	11.98	Male	5-9
1883	HIMH	11.58	Male	10-15
1884	HIMH	12.58	Male	10-15
1885	HIMH	8.36	Male	5-9
1886	HIMH	12.47	Female	15-19
1887	HIMH	11.1	Female	10-15
1888	HIMH	11.56	Female	10-15
1889	HIMH	7.47	Female	5-9
1890	HIMH	9.11	Male	10-15
1891	HIMH	8.72	Male	5-9
1892	HIMH	9.46	Male	5-9
1893	HIMH	9.06	Male	5-9
1894	HIMH	10.74	Female	5-9
1895	HIMH	10.65	Female	10-15
1896	HIMH	9.64	Female	5-9
1897	HIMH	9.93	Female	5-9
1898	HIMH	7.61	Female	10-15
1899	HIMH	11.92	Female	10-15
1900	HIMH	11.98	Female	15-19
1901	HIMH	9.15	Female	10-15
1902	HIMH	10.82	Female	15-19
1903	HIMH	10.48	Female	15-19
1904	HIMH	8.62	Female	5-9
1905	HIMH	8.43	Female	5-9
1906	HIMH	8.06	Female	10-15
1907	HIMH	9.98	Female	10-15
1908	HIMH	11.02	Female	10-15
1909	HIMH	8.4	Female	5-9
1910	HIMH	9.82	Male	5-9
1911	HIMH	11.28	Male	10-15
1912	HIMH	11.14	Male	10-15
1913	HIMH	8.04	Female	5-9
1914	HIMH	12.88	Female	5-9
1915	HIMH	10.46	Male	15-19
1916	HIMH	9.43	Male	15-19
1917	HIMH	10.6	Female	10-15
1918	HIMH	9.02	Female	5-9
1919	HIMH	14.45	Female	10-15
1920	HIMH	9.99	Female	5-9
1921	HIMH	9.38	Female	5-9
1922	HIMH	7.6	Female	5-9
1923	HIMH	14.74	Male	15-19
1924	HIMH	14.26	Male	15-19
1925	HIMH	13.44	Male	15-19
1926	HIMH	11.93	Male	10-15
1927	HIMH	12.76	Female	5-9
1928	HIMH	12.18	Female	10-15
1929	HIMH	11.34	Female	5-9
1930	HIMH	12.02	Female	15-19
1931	HIMH	13.18	Female	20-24
1932	HIMH	14.7	Female	20-24
1933	HIMH	8.91	Female	10-15
1934	HIMH	8.96	Female	10-15
1935	HIMH	9.07	Female	15-19
1936	HIMH	12.32	Female	5-9
1937	HIMH	12.9	Male	5-9
1938	HIMH	9.09	Male	5-9
1939	HIMH	14.49	Male	5-9
1940	HIMH	7.15	Male	5-9
1941	HIMH	11.28	Male	10-15
1942	HIMH	14.18	Female	15-19
1943	HIMH	15.79	Female	15-19
1944	HIMH	7.62	Female	5-9
1945	HIMH	9.28	Female	5-9
1946	HIMH	9.43	Female	5-9
1947	HIMH	11.88	Female	10-15
1948	HIMH	13.02	Female	10-15
1949	HIMH	11.71	Male	5-9
1950	HIMH	7.84	Male	5-9
1951	HIMH	11.54	Female	10-15
1952	HIMH	11.64	Female	5-9
1953	HIMH	6.69	Male	10-15
1954	HIMH	7.22	Male	5-9
1955	HIMH	10.19	Male	15-19
1956	HIMH	10.16	Male	15-19
1957	HIMH	11.11	Male	10-15
1958	HIMH	9.38	Male	5-9
1959	HIMH	8.98	Male	5-9
1960	HIMH	8.5	Male	10-15
1961	HIMH	8.41	Male	5-9
1962	HIMH	7.9	Male	5-9
1963	HIMH	8.5	Male	5-9
1964	HIMH	9.62	Male	5-9
1965	HIMH	7.15	Female	5-9
1966	HIMH	7.38	Female	5-9
1967	HIMH	7.86	Female	5-9
1968	HIMH	10.03	Male	5-9
1969	HIMH	9.8	Male	5-9
1970	HIMH	12.1	Male	5-9
1971	HIMH	10.44	Male	5-9
1972	HIMH	10.5	Male	10-15
1973	HIMH	7.01	Male	5-9
1974	HIMH	7.58	Male	10-15
1975	HIMH	7.8	Male	10-15
1976	HIMH	11.28	Female	15-19
1977	HIMH	11.58	Female	15-19
1978	HIMH	9.71	Male	5-9
1979	HIMH	10.22	Male	5-9
1980	HIMH	9.57	Male	10-15
1981	HIMH	11.82	Male	15-19
1982	HIMH	13.25	Female	5-9
1983	HIMH	8.95	Female	5-9
1984	HIMH	10.58	Female	5-9
1985	HIMH	9.66	Female	10-15
1986	HIMH	11.88	Female	10-15
1987	HIMH	10.74	Female	20-24
1988	HIMH	9.43	Female	15-19
1989	HIMH	11.09	Female	15-19
1990	HIMH	13.1	Female	20-24
1991	HIMH	12.02	Female	15-19
1992	HIMH	11.89	Female	15-19
1993	HIMH	8.65	Male	10-15
1994	HIMH	8.75	Male	5-9
1995	HIMH	9.26	Male	5-9
1996	HIMH	13.5	Male	10-15
1997	HIMH	9.01	Male	10-15
1998	HIMH	11.58	Male	15-19
[truncated: 21,877 more rows]

## Sheet: Fig1B_healthy
Figure 1B healthy	Human Expert Slice MAE	iTMT Slice MAE	Model TM2/GT	Human Expert Dice	iTMT Dice	iTMT mm	Human Expert mm	Age Range
0	0	11	0.82	0.815	0.83	0.68	1.91	0-4
1	0	3	0.81	0.87	0.81	1.07	1.7	0-4
2	2	2	0.82	0.81	0.79	0.64	0.42	0-4
3	2	4	0.79	0.72	0.81	1.06	2.26	0-4
4	4	5	0.75	0.59	0.78	1.13	2.03	0-4
5	1	4	0.77	0.8	0.795	1.41	1.75	0-4
6	0	7	0.85	0.82	0.83	1.84	1.395	5-9
7	0	3	0.86	0.785	0.88	0.67	0.365	5-9
8	1	9	0.77	0.75	0.81	0.2	1.64	5-9
9	1	5	0.81	0.765	0.83	1.5	0.96	5-9
10	2	4	0.82	0.76	0.81	2	0.57	5-9
11	2	3	0.86	0.82	0.8	0.12	0.585	5-9
12	1	5	0.88	0.85	0.87	0.71	0.065	5-9
13	2	8	0.86	0.79	0.83	1.61	0.695	5-9
14	2	2	0.89	0.795	0.845	0.32	1.33	5-9
15	0	3	0.86	0.835	0.86	1.44	1.515	5-9
16	4	5	0.91	0.78	0.885	2.31	1.975	10-15
17	1	7	0.89	0.845	0.84	1.94	2.025	10-15
18	0	4	0.91	0.865	0.905	0.12	0.65	10-15
19	2	5	0.86	0.88	0.845	0.9	1.5	10-15
20	1	1	0.82	0.745	0.855	2.15	1.025	15-19
21	1	5	0.8	0.83	0.84	0.2	1.08	15-19
22	0	3	0.87	0.805	0.87	0.69	0.89	15-19
23	2	0	0.58	0.68	0.705	1.22	2.23	5-9
24	6	2	0.83	0.645	0.835	0.39	0.185	5-9
25	2	0	0.63	0.785	0.73	2.03	0.81	5-9
26	4	1	0.87	0.71	0.815	0	1.115	5-9
27	0	1	0.91	0.825	0.87	0.84	2.5	10-15
28	3	1	0.87	0.795	0.84	0.55	0.85	10-15
29	1	2	0.84	0.81	0.84	0	1.995	10-15
30	2	1	0.87	0.835	0.86	0.02	0.06	10-15
31	2	0	0.9	0.835	0.885	0.3	0.255	25+
32	4	4	0.87	0.825	0.875	1.37	1.77	20-24
33	2	0	0.8	0.755	0.835	0.02	0.15	25+
34	2	1	0.85	0.755	0.82	1.6	2.025	25+
35	1	1	0.91	0.84	0.865	0.02	5.305	15-19
36	3	1	0.77	0.885	0.815	2.63	0.26	15-19
37	3	4	0.83	0.84	0.83	1.64	0.3	25+
38	3	1	0.92	0.875	0.885	2.8	1.07	20-24
39	3	1	0.92	0.9	0.92	1.02	0.94	20-24
40	5	2	0.85	0.755	0.87	0.41	1.29	15-19
41	1	1	0.91	0.855	0.895	0.42	3.85	25+
42	1	1	0.91	0.86	0.895	0.44	0.725	15-19
43	2	2	0.89	0.84	0.875	1.01	1.39	20-24
44	2	1	0.85	0.765	0.855	1.55	2.425	20-24
45	0	5	0.87	0.865	0.83	1.47	2.045	25+

## Sheet: Fig1B_cancer
Figure 1B cancer	Human Expert Slice MAE	iTMT Slice MAE	Human Expert Dice	iTMT Dice	iTMT mm	Human Expert mm	Age Range
0	0	3	0.76	0.885	0.8	2.27	0-4
1	0	7	0.815	0.76	1.82	0.535	0-4
2	8	6	0.37	0.86	0.01	1.02	0-4
3	3	2	0.82	0.785	2.95	0.67	5-9
4	1	4	0.625	0	1.72	0.855	5-9
5	4	5	0.775	0.73	0.34	0.025	5-9
6	8	2	0.45	0.385	1.01	2.915	5-9
7	3	12	0.73	0.63	1	2.155	5-9
8	5	8	0.725	0.515	3.43	1.77	5-9
9	1	2	0.83	0.875	0.12	1.385	5-9
10	1	2	0.815	0.8	1.23	1.32	5-9
12	0	3	0.85	0.72	1.9	1.235	10-15
13	0	5	0.835	0.875	0.66	0.255	10-15
14	2	4	0.815	0.845	2.23	4.48	10-15
15	3	2	0.745	0.565	1.99	0.665	10-15
16	0	1	0.875	0.865	1.36	0.82	10-15
17	1	2	0.83	0.84	0.55	0.42	10-15
18	1	3	0.775	0.86	0.15	1.425	10-15
19	1	7	0.76	0.805	1.52	0.27	15-19
20	0	2	0.82	0.875	1.85	0.915	15-19
21	1	5	0.835	0.735	0.36	1.41	15-19
22	1	5	0.805	0.84	0.62	0.495	15-19
23	1	3	0.75	0.83	0.47	0.01	15-19
24	0	0	0.87	0.805	4.36	0.32	15-19
25	0	2	0.805	0.84	2.97	1.66	15-19

## Sheet: Fig2A
Figure 2A	Dataset	Sex	QA	QA2	QA3	Age Range
0	Baby	Male	1	1	1	0-4
1	Baby	Male	1	1	1	0-4
2	Calgary	Female	1	1	1	0-4
3	Calgary	Female	1	1	1	0-4
4	Calgary	Male	2	1	1	0-4
5	Calgary	Male	1	1	1	0-4
6	Calgary	Female	2	1	1	0-4
7	Calgary	Female	1	1	1	0-4
8	Baby	Female	2	2	2	0-4
9	Baby	Female	2	2	2	0-4
10	Calgary	Female	1	1	1	0-4
11	Calgary	Female	1	1	1	0-4
12	Baby	Male	1	1	1	0-4
13	Baby	Male	1	1	1	0-4
14	Baby	Female	1	1	1	0-4
15	Baby	Female	1	1	1	0-4
16	NIMH	Female	1	1	1	0-4
17	NIMH	Female	2	1	1	0-4
18	Pixar	Male	4	2	1	0-4
19	Pixar	Male	4	2	1	0-4
20	Calgary	Female	1	1	1	0-4
21	Calgary	Female	2	2	2	0-4
22	Calgary	Male	3	2	1	0-4
23	Calgary	Male	3	2	1	0-4
24	Baby	Male	2	2	2	0-4
25	Baby	Male	2	1	1	0-4
26	Baby	Male	2	2	2	0-4
27	Baby	Male	2	1	1	0-4
28	Calgary	Female	2	1	1	0-4
29	Calgary	Female	2	1	1	0-4
30	PING	Female	3	2	1	0-4
31	PING	Female	1	1	1	0-4
32	Calgary	Female	3	2	1	0-4
33	Calgary	Female	1	1	1	0-4
34	PING	Female	1	2	2	0-4
35	PING	Female	4	2	1	0-4
36	Baby	Male	1	1	1	0-4
37	Baby	Male	1	2	2	0-4
38	Baby	Female	2	2	2	0-4
39	Baby	Female	2	2	2	0-4
40	Baby	Female	2	2	2	0-4
41	Baby	Female	2	1	1	0-4
42	Calgary	Male	1	1	1	0-4
43	Calgary	Male	1	1	1	0-4
44	Pixar	Male	4	4	4	0-4
45	Pixar	Male	1	1	1	0-4
46	Baby	Female	1	2	2	0-4
47	Baby	Female	2	2	2	0-4
48	Baby	Female	2	1	1	0-4
49	Baby	Female	2	1	1	0-4
50	Baby	Male	2	1	1	0-4
51	Baby	Male	2	1	1	0-4
52	Calgary	Female	1	1	1	0-4
53	Calgary	Female	1	1	1	0-4
54	Baby	Male	1	2	2	0-4
55	Baby	Male	1	2	2	0-4
56	NIMH	Female	1	2	2	0-4
57	NIMH	Female	1	2	2	0-4
58	Baby	Female	1	1	1	0-4
59	Baby	Female	1	1	1	0-4
60	Baby	Male	1	1	1	0-4
61	Baby	Male	1	1	1	0-4
62	Calgary	Male	1	1	1	0-4
63	Calgary	Male	1	1	1	0-4
64	Pixar	Female	1	1	1	0-4
65	Pixar	Female	1	1	1	0-4
66	Calgary	Female	1	1	1	0-4
67	Calgary	Female	1	1	1	0-4
68	PING	Female	1	1	1	0-4
69	PING	Female	4	2	1	0-4
70	Calgary	Male	4	1	1	0-4
71	Calgary	Male	4	1	1	0-4
72	Calgary	Female	1	1	1	0-4
73	Calgary	Female	2	2	2	0-4
74	Calgary	Male	2	1	1	0-4
75	Calgary	Male	2	1	1	0-4
76	Baby	Male	1	1	1	0-4
77	Baby	Male	1	1	1	0-4
78	Calgary	Male	4	3	3	0-4
79	Calgary	Male	4	2	1	0-4
80	Baby	Female	1	1	1	0-4
81	Baby	Female	2	1	1	0-4
82	Pixar	Male	1	1	1	0-4
83	Pixar	Male	1	1	1	0-4
84	Baby	Male	1	1	1	0-4
85	Baby	Male	2	2	2	0-4
86	Calgary	Male	1	1	1	0-4
87	Calgary	Male	1	1	1	0-4
88	Pixar	Female	1	1	1	0-4
89	Pixar	Female	1	1	1	0-4
90	Calgary	Male	1	1	1	0-4
91	Calgary	Male	1	1	1	0-4
92	Baby	Male	1	1	1	0-4
93	Baby	Male	1	1	1	0-4
94	Calgary	Female	2	2	2	0-4
95	Calgary	Female	2	2	2	0-4
96	Calgary	Female	1	1	1	0-4
97	Calgary	Female	2	3	2	0-4
98	Baby	Male	4	2	1	0-4
99	Baby	Male	4	3	3	0-4
100	Pixar	Male	1	1	1	5-9
101	Pixar	Male	1	1	1	5-9
102	Baby	Male	1	1	1	5-9
103	Baby	Male	1	1	1	5-9
104	Baby	Female	1	1	1	5-9
105	Baby	Female	1	1	1	5-9
106	NIMH	Male	1	1	1	5-9
107	NIMH	Male	1	1	1	5-9
108	Baby	Female	4	3	3	5-9
109	Baby	Female	4	2	1	5-9
110	Calgary	Female	1	1	1	5-9
111	Calgary	Female	1	1	1	5-9
112	PING	Female	1	1	1	5-9
113	PING	Female	1	1	1	5-9
114	Pixar	Male	1	1	1	5-9
115	Pixar	Male	1	1	1	5-9
116	NIMH	Male	4	2	2	5-9
117	NIMH	Male	4	2	2	5-9
118	PING	Female	2	2	2	5-9
119	PING	Female	2	2	2	5-9
120	NIMH	Male	1	1	1	5-9
121	NIMH	Male	1	1	1	5-9
122	Pixar	Female	1	1	1	5-9
123	Pixar	Female	1	1	1	5-9
124	Pixar	Male	1	1	1	5-9
125	Pixar	Male	1	2	2	5-9
126	Pixar	Female	1	1	1	5-9
127	Pixar	Female	1	1	1	5-9
128	Calgary	Female	2	2	2	5-9
129	Calgary	Female	2	2	2	5-9
130	NIMH	Male	1	2	2	5-9
131	NIMH	Male	1	2	2	5-9
132	Pixar	Female	2	2	2	5-9
133	Pixar	Female	2	2	2	5-9
134	NIMH	Female	4	1	1	5-9
135	NIMH	Female	1	1	1	5-9
136	NIMH	Male	1	1	1	5-9
137	NIMH	Male	1	1	1	5-9
138	Pixar	Female	1	1	1	5-9
139	Pixar	Female	1	1	1	5-9
140	Baby	Female	1	1	1	5-9
141	Baby	Female	1	2	2	5-9
142	PING	Female	1	2	2	5-9
143	PING	Female	1	2	2	5-9
144	Pixar	Male	1	2	2	5-9
145	Pixar	Male	1	1	1	5-9
146	Calgary	Male	1	1	1	5-9
147	Calgary	Male	1	1	1	5-9
148	Baby	Male	1	1	1	5-9
149	Baby	Male	1	1	1	5-9
150	PING	Female	1	2	2	5-9
151	PING	Female	1	1	1	5-9
152	PING	Female	1	2	2	5-9
153	PING	Female	3	2	1	5-9
154	Baby	Female	2	1	1	5-9
155	Baby	Female	2	1	1	5-9
156	PING	Male	3	1	1	5-9
157	PING	Male	2	1	1	5-9
158	PING	Female	1	1	1	5-9
159	PING	Female	1	1	1	5-9
160	Calgary	Male	1	1	1	5-9
161	Calgary	Male	1	1	1	5-9
162	Calgary	Male	1	1	1	5-9
163	Calgary	Male	1	1	1	5-9
164	NIMH	Male	1	1	1	5-9
165	NIMH	Male	1	1	1	5-9
166	Calgary	Female	1	2	2	5-9
167	Calgary	Female	1	1	1	5-9
168	Calgary	Male	1	1	1	5-9
169	Calgary	Male	2	1	1	5-9
170	Baby	Female	3	3	3	5-9
171	Baby	Female	1	1	1	5-9
172	Pixar	Male	1	1	1	5-9
173	Pixar	Male	1	1	1	5-9
174	PING	Female	1	1	1	5-9
175	PING	Female	1	1	1	5-9
176	Baby	Female	2	1	1	5-9
177	Baby	Female	1	1	1	5-9
178	Calgary	Female	1	1	1	5-9
179	Calgary	Female	1	1	1	5-9
180	NIMH	Male	1	1	1	5-9
181	NIMH	Male	1	1	1	5-9
182	NIMH	Female	1	1	1	5-9
183	NIMH	Female	2	2	2	5-9
184	PING	Male	2	1	1	5-9
185	PING	Male	2	2	2	5-9
186	Calgary	Female	1	1	1	5-9
187	Calgary	Female	1	1	1	5-9
188	Baby	Male	2	1	1	5-9
189	Baby	Male	1	1	1	5-9
190	PING	Male	1	1	1	5-9
191	PING	Male	2	2	2	5-9
192	PING	Female	2	1	1	5-9
193	PING	Female	2	1	1	5-9
194	Calgary	Male	4	1	2	5-9
195	Calgary	Male	4	1	2	5-9
196	Baby	Female	4	3	3	5-9
197	Baby	Female	4	3	3	5-9
198	Pixar	Female	2	1	1	5-9
199	Pixar	Female	2	1	1	5-9
200	NIMH	Female	2	1	1	5-9
201	NIMH	Female	2	1	1	5-9
202	NIMH	Male	1	1	1	5-9
203	NIMH	Male	1	2	2	5-9
204	NIMH	Female	1	1	1	5-9
205	NIMH	Female	1	2	2	5-9
206	NIMH	Female	1	2	2	5-9
207	NIMH	Female	1	1	1	5-9
208	Calgary	Male	1	1	1	5-9
209	Calgary	Male	1	1	1	5-9
210	NIMH	Female	1	1	1	5-9
211	NIMH	Female	1	1	1	5-9
212	NIMH	Male	1	1	1	5-9
213	NIMH	Male	1	1	1	5-9
214	Calgary	Male	1	1	1	5-9
215	Calgary	Male	1	2	2	5-9
216	Calgary	Male	2	2	2	5-9
217	Calgary	Male	1	1	1	5-9
218	PING	Female	1	1	1	5-9
219	PING	Female	1	1	1	5-9
220	PING	Male	4	1	2	5-9
221	PING	Male	4	2	2	5-9
222	PING	Male	2	1	1	5-9
223	PING	Male	2	2	2	5-9
224	NIMH	Male	4	2	3	5-9
225	NIMH	Male	4	2	2	5-9
226	NIMH	Male	1	1	1	5-9
227	NIMH	Male	1	1	1	5-9
228	Calgary	Male	1	1	1	5-9
229	Calgary	Male	1	1	1	5-9
230	NIMH	Female	4	4	4	5-9
231	NIMH	Female	4	4	4	5-9
232	PING	Female	1	1	1	5-9
233	PING	Female	1	1	1	5-9
234	Baby	Male	3	1	2	5-9
235	Baby	Male	1	2	2	5-9
236	PING	Male	2	2	2	5-9
237	PING	Male	1	1	1	5-9
238	Calgary	Male	1	2	2	5-9
239	Calgary	Male	1	2	2	5-9
240	NIMH	Male	1	1	1	5-9
241	NIMH	Male	1	1	1	5-9
242	NIMH	Female	1	1	1	5-9
243	NIMH	Female	1	1	1	5-9
244	PING	Male	1	1	1	5-9
245	PING	Male	1	1	1	5-9
246	NIMH	Female	4	1	2	5-9
247	NIMH	Female	4	1	1	5-9
248	NIMH	Male	1	1	1	5-9
249	NIMH	Male	1	1	1	5-9
250	NIMH	Female	2	3	1	5-9
251	NIMH	Female	2	2	2	5-9
252	Calgary	Male	1	2	2	5-9
253	Calgary	Male	1	2	2	5-9
254	NIMH	Female	1	1	1	5-9
255	NIMH	Female	1	1	1	5-9
256	NIMH	Female	1	1	1	5-9
257	NIMH	Female	1	1	1	5-9
258	PING	Female	2	2	2	5-9
259	PING	Female	1	2	2	5-9
260	PING	Female	1	1	1	5-9
261	PING	Female	3	2	2	5-9
262	NIMH	Female	1	2	2	5-9
263	NIMH	Female	1	2	2	5-9
264	Calgary	Female	1	2	2	5-9
265	Calgary	Female	1	2	2	5-9
266	NIMH	Female	1	2	2	5-9
267	NIMH	Female	1	1	1	5-9
268	NIMH	Female	1	2	2	5-9
269	NIMH	Female	2	2	2	5-9
270	NIMH	Female	1	1	1	5-9
271	NIMH	Female	1	1	1	5-9
272	Calgary	Female	1	2	2	5-9
273	Calgary	Female	2	2	2	5-9
274	NIMH	Male	1	2	2	5-9
275	NIMH	Male	1	2	2	5-9
276	PING	Female	2	2	2	5-9
277	PING	Female	2	2	2	5-9
278	PING	Female	4	3	3	5-9
279	PING	Female	4	2	1	5-9
280	Calgary	Male	1	2	2	5-9
281	Calgary	Male	1	1	1	5-9
282	Calgary	Female	1	1	1	5-9
283	Calgary	Female	1	1	1	5-9
284	PING	Male	1	1	1	5-9
285	PING	Male	1	1	1	5-9
286	NIMH	Female	1	2	2	5-9
287	NIMH	Female	2	1	1	5-9
288	PING	Male	1	1	1	5-9
289	PING	Male	1	1	1	5-9
290	PING	Female	2	1	1	5-9
291	PING	Female	3	2	2	5-9
292	NIMH	Male	4	1	2	5-9
293	NIMH	Male	4	1	1	5-9
294	PING	Female	1	1	1	5-9
295	PING	Female	1	1	1	5-9
296	NIMH	Female	2	2	2	5-9
297	NIMH	Female	2	2	2	5-9
298	Calgary	Female	2	2	2	5-9
299	Calgary	Female	2	2	2	5-9
300	NIMH	Female	2	1	1	5-9
301	NIMH	Female	2	1	1	5-9
302	NIMH	Female	1	1	1	5-9
303	NIMH	Female	1	1	1	5-9
304	PING	Male	2	1	1	5-9
305	PING	Male	2	1	1	5-9
306	ABIDE	Female	1	1	1	5-9
307	ABIDE	Female	1	1	1	5-9
308	NIMH	Female	1	1	1	5-9
309	NIMH	Female	1	1	1	5-9
310	PING	Female	1	1	1	5-9
311	PING	Female	1	1	1	5-9
312	NIMH	Male	1	1	1	5-9
313	NIMH	Male	1	1	1	5-9
314	PING	Male	1	1	1	5-9
315	PING	Male	1	1	1	5-9
316	PING	Female	1	1	1	5-9
317	PING	Female	1	1	1	5-9
318	NIMH	Female	1	1	1	5-9
319	NIMH	Female	1	1	1	5-9
320	PING	Female	1	1	1	5-9
321	PING	Female	1	1	1	5-9
322	NIMH	Female	1	1	1	5-9
323	NIMH	Female	1	1	1	5-9
324	NIMH	Female	1	1	1	5-9
325	NIMH	Female	1	1	1	5-9
326	NIMH	Male	1	1	1	5-9
327	NIMH	Male	1	1	1	5-9
328	NIMH	Male	1	1	1	5-9
329	NIMH	Male	1	1	1	5-9
330	PING	Female	1	1	1	5-9
331	PING	Female	3	1	1	5-9
332	PING	Female	1	1	1	5-9
333	PING	Female	1	1	1	5-9
334	PING	Male	2	2	2	5-9
335	PING	Male	2	2	2	5-9
336	NIMH	Female	1	1	1	5-9
337	NIMH	Female	1	1	1	5-9
338	NIMH	Male	4	1	1	5-9
339	NIMH	Male	4	2	1	5-9
340	PING	Male	1	1	1	5-9
341	PING	Male	1	1	1	5-9
342	NIMH	Male	1	1	1	5-9
343	NIMH	Male	1	1	1	5-9
344	PING	Male	1	2	2	5-9
345	PING	Male	1	1	1	5-9
346	NIMH	Female	1	1	1	5-9
347	NIMH	Female	1	1	1	5-9
348	PING	Female	1	1	1	5-9
349	PING	Female	1	1	1	5-9
350	NIMH	Male	1	2	2	5-9
351	NIMH	Male	1	2	2	5-9
352	NIMH	Male	1	1	1	5-9
353	NIMH	Male	1	1	1	5-9
354	PING	Female	1	1	1	5-9
355	PING	Female	1	1	1	5-9
356	NIMH	Female	1	1	1	5-9
357	NIMH	Female	1	1	1	5-9
358	NIMH	Female	1	1	1	5-9
359	NIMH	Female	1	1	1	5-9
360	NIMH	Male	1	1	1	5-9
361	NIMH	Male	1	1	1	5-9
362	NIMH	Female	1	1	1	5-9
363	NIMH	Female	1	1	1	5-9
364	NIMH	Male	1	1	1	5-9
365	NIMH	Male	2	1	1	5-9
366	PING	Male	1	1	1	5-9
367	PING	Male	1	1	1	5-9
368	NIMH	Female	1	1	1	5-9
369	NIMH	Female	1	1	1	5-9
370	NIMH	Male	1	1	1	5-9
371	NIMH	Male	1	1	1	5-9
372	PING	Male	1	1	1	5-9
373	PING	Male	1	1	1	5-9
374	PING	Female	1	1	1	5-9
375	PING	Female	1	2	2	5-9
376	PING	Male	2	2	2	5-9
377	PING	Male	2	1	1	5-9
378	NIMH	Male	2	1	1	5-9
379	NIMH	Male	1	1	1	5-9
380	PING	Male	1	1	1	5-9
381	PING	Male	1	1	1	5-9
382	NIMH	Female	1	2	2	5-9
383	NIMH	Female	1	2	2	5-9
384	NIMH	Male	1	1	1	5-9
385	NIMH	Male	1	1	1	5-9
386	PING	Male	1	1	1	5-9
387	PING	Male	1	1	1	5-9
388	PING	Male	1	1	1	5-9
389	PING	Male	1	1	1	5-9
390	NIMH	Male	1	1	1	5-9
391	NIMH	Male	1	1	1	5-9
392	PING	Female	1	1	1	5-9
393	PING	Female	1	1	1	5-9
394	PING	Female	1	1	1	5-9
395	PING	Female	1	1	1	5-9
396	NIMH	Male	1	1	1	5-9
397	NIMH	Male	1	1	1	5-9
398	NIMH	Female	3	2	2	5-9
399	NIMH	Female	2	2	2	5-9
400	ABCD	Female	2	1	1	5-9
401	ABCD	Female	2	1	1	5-9
402	NIMH	Female	2	1	1	5-9
403	NIMH	Female	2	1	1	5-9
404	PING	Female	2	1	1	5-9
405	PING	Female	2	1	1	5-9
406	ABIDE	Female	2	1	1	5-9
407	ABIDE	Female	2	1	1	5-9
408	NIMH	Female	2	1	1	5-9
409	NIMH	Female	2	1	1	5-9
410	NYU	Female	2	1	1	5-9
411	NYU	Female	2	1	1	5-9
412	ABCD	Male	2	1	1	5-9
413	ABCD	Male	1	1	1	5-9
414	NYU	Female	1	1	1	5-9
415	NYU	Female	1	1	1	5-9
416	ABCD	Male	2	2	2	5-9
417	ABCD	Male	4	3	3	5-9
418	NYU	Male	2	1	1	5-9
419	NYU	Male	1	1	1	5-9
420	PING	Female	1	1	1	5-9
421	PING	Female	2	1	1	5-9
422	NIMH	Male	2	1	1	5-9
423	NIMH	Male	1	1	1	5-9
424	ABCD	Male	1	1	1	5-9
425	ABCD	Male	1	1	1	5-9
426	ABIDE	Male	1	1	1	5-9
427	ABIDE	Male	1	1	1	5-9
428	ABIDE	Male	1	1	1	5-9
429	ABIDE	Male	1	1	1	5-9
430	ABCD	Male	1	1	1	5-9
431	ABCD	Male	1	1	1	5-9
432	NIMH	Male	1	1	1	5-9
433	NIMH	Male	1	1	1	5-9
434	PING	Male	1	1	1	5-9
435	PING	Male	1	1	1	5-9
436	ABIDE	Male	1	1	1	5-9
437	ABIDE	Male	1	1	1	5-9
438	ABCD	Male	1	1	1	5-9
439	ABCD	Male	1	1	1	5-9
440	NIMH	Female	1	1	1	5-9
441	NIMH	Female	1	1	1	5-9
442	NIMH	Female	1	1	1	5-9
443	NIMH	Female	1	1	1	5-9
444	ABIDE	Female	1	1	1	5-9
445	ABIDE	Female	1	1	1	5-9
446	Pixar	Female	1	1	1	5-9
447	Pixar	Female	1	1	1	5-9
448	PING	Male	1	1	1	5-9
449	PING	Male	1	1	1	5-9
450	ABCD	Female	1	1	1	5-9
451	ABCD	Female	1	1	1	5-9
452	ABCD	Male	1	1	1	5-9
453	ABCD	Male	1	1	1	5-9
454	NIMH	Female	2	1	1	5-9
455	NIMH	Female	2	1	1	5-9
456	ABCD	Female	2	1	1	5-9
457	ABCD	Female	2	1	1	5-9
458	ABCD	Male	2	1	1	5-9
459	ABCD	Male	2	1	1	5-9
460	NIMH	Female	2	1	1	5-9
461	NIMH	Female	1	1	1	5-9
462	ABCD	Male	1	2	2	5-9
463	ABCD	Male	1	2	2	5-9
464	NIMH	Male	1	1	1	5-9
465	NIMH	Male	1	1	1	5-9
466	ABCD	Male	1	1	1	5-9
467	ABCD	Male	1	1	1	5-9
468	ABCD	Female	1	1	1	5-9
469	ABCD	Female	1	1	1	5-9
470	NIMH	Male	1	1	1	5-9
471	NIMH	Male	1	1	1	5-9
472	ABCD	Female	1	1	1	5-9
473	ABCD	Female	1	1	1	5-9
474	PING	Female	1	1	1	5-9
475	PING	Female	1	1	1	5-9
476	ABIDE	Female	1	1	1	5-9
477	ABIDE	Female	1	1	1	5-9
478	PING	Male	1	1	1	5-9
479	PING	Male	1	1	1	5-9
480	ABCD	Male	1	1	1	5-9
481	ABCD	Male	1	1	1	5-9
482	ABCD	Male	1	1	1	5-9
483	ABCD	Male	1	1	1	5-9
484	NIMH	Female	1	1	1	5-9
485	NIMH	Female	1	1	1	5-9
486	PING	Male	1	2	2	5-9
487	PING	Male	2	2	2	5-9
488	PING	Male	1	1	1	5-9
489	PING	Male	1	1	1	5-9
490	ABCD	Female	1	1	1	5-9
491	ABCD	Female	1	1	1	5-9
492	NIMH	Male	1	1	1	5-9
493	NIMH	Male	1	1	1	5-9
494	NIMH	Female	2	1	1	5-9
495	NIMH	Female	2	2	2	5-9
496	ABCD	Male	1	1	1	5-9
497	ABCD	Male	1	1	1	5-9
498	ABIDE	Female	1	1	1	5-9
499	ABIDE	Female	4	3	3	5-9
500	ABCD	Female	1	1	1	5-9
501	ABCD	Female	1	1	1	5-9
502	ABCD	Female	1	1	1	5-9
503	ABCD	Female	1	1	1	5-9
504	ABCD	Female	1	1	1	5-9
505	ABCD	Female	1	1	1	5-9
506	ABCD	Female	1	1	1	5-9
507	ABCD	Female	1	1	1	5-9
508	ABCD	Male	1	1	1	5-9
509	ABCD	Male	1	1	1	5-9
510	ABCD	Male	1	1	1	5-9
511	ABCD	Male	1	1	1	5-9
512	ABCD	Female	1	1	1	5-9
513	ABCD	Female	1	1	1	5-9
514	ABIDE	Female	1	1	1	5-9
515	ABIDE	Female	1	1	1	5-9
516	ABCD	Male	1	1	1	5-9
517	ABCD	Male	1	1	1	5-9
518	ABCD	Female	1	1	1	5-9
519	ABCD	Female	1	1	1	5-9
520	ABCD	Male	1	1	1	5-9
521	ABCD	Male	1	1	1	5-9
522	ABCD	Male	1	1	1	5-9
523	ABCD	Male	1	1	1	5-9
524	ABCD	Male	1	1	1	5-9
525	ABCD	Male	1	1	1	5-9
526	ABCD	Male	2	2	2	5-9
527	ABCD	Male	2	2	2	5-9
528	ABCD	Male	2	1	1	5-9
529	ABCD	Male	2	2	2	5-9
530	ABCD	Male	1	1	1	5-9
531	ABCD	Male	1	1	1	5-9
532	ABCD	Female	1	1	1	5-9
533	ABCD	Female	1	1	1	5-9
534	ABCD	Male	2	2	2	5-9
535	ABCD	Male	1	1	1	5-9
536	ABCD	Female	1	1	1	5-9
537	ABCD	Female	1	1	1	5-9
538	ABCD	Female	1	1	1	5-9
539	ABCD	Female	1	1	1	5-9
540	ABCD	Male	1	1	1	5-9
541	ABCD	Male	1	1	1	5-9
542	ABCD	Male	1	1	1	5-9
543	ABCD	Male	1	1	1	5-9
544	ABCD	Male	1	1	1	5-9
545	ABCD	Male	1	1	1	5-9
546	ABCD	Female	1	1	1	5-9
547	ABCD	Female	1	1	1	5-9
548	ABCD	Male	1	1	1	5-9
549	ABCD	Male	1	1	1	5-9
550	ABCD	Male	1	1	1	5-9
551	ABCD	Male	1	1	1	5-9
552	ABCD	Male	4	1	2	5-9
553	ABCD	Male	4	1	2	5-9
554	ABCD	Female	1	1	1	5-9
555	ABCD	Female	1	1	1	5-9
556	ABCD	Male	1	1	1	5-9
557	ABCD	Male	1	1	1	5-9
558	ABCD	Male	1	1	1	5-9
559	ABCD	Male	1	1	1	5-9
560	ABCD	Female	1	1	1	5-9
561	ABCD	Female	1	1	1	5-9
562	ABCD	Male	1	1	1	5-9
563	ABCD	Male	2	1	1	5-9
564	ABCD	Male	1	1	1	5-9
565	ABCD	Male	1	1	1	5-9
566	ABCD	Female	1	1	1	5-9
567	ABCD	Female	1	1	1	5-9
568	ABCD	Male	1	1	1	5-9
569	ABCD	Male	1	1	1	5-9
570	ABCD	Male	2	1	1	5-9
571	ABCD	Male	3	2	3	5-9
572	ABCD	Female	1	1	1	5-9
573	ABCD	Female	1	1	1	5-9
574	ABCD	Female	1	1	1	5-9
575	ABCD	Female	1	1	1	5-9
576	ABCD	Male	1	1	1	5-9
577	ABCD	Male	1	1	1	5-9
578	ABCD	Female	1	1	1	5-9
579	ABCD	Female	1	1	1	5-9
580	ABCD	Female	1	1	1	5-9
581	ABCD	Female	1	1	1	5-9
582	ABCD	Male	3	1	3	5-9
583	ABCD	Male	3	2	3	5-9
584	ABCD	Male	1	1	1	5-9
585	ABCD	Male	1	1	1	5-9
586	ABCD	Male	1	1	1	5-9
587	ABCD	Male	1	1	1	5-9
588	ABCD	Female	1	1	1	5-9
589	ABCD	Female	1	1	1	5-9
590	ABCD	Male	1	1	1	5-9
591	ABCD	Male	1	1	1	5-9
592	ABCD	Female	1	1	1	5-9
593	ABCD	Female	1	1	1	5-9
594	ABCD	Male	1	1	1	5-9
595	ABCD	Male	1	1	1	5-9
596	ABCD	Female	1	1	1	5-9
597	ABCD	Female	1	1	1	5-9
598	ABCD	Male	1	1	1	5-9
599	ABCD	Male	1	1	1	5-9
600	ABCD	Male	1	1	1	10-15
601	ABCD	Male	1	1	1	10-15
602	ABCD	Male	1	1	1	10-15
603	ABCD	Male	1	1	1	10-15
604	ABCD	Female	1	1	1	10-15
605	ABCD	Female	1	1	1	10-15
606	ABCD	Male	1	1	1	10-15
607	ABCD	Male	1	1	1	10-15
608	ABCD	Female	1	1	1	10-15
609	ABCD	Female	1	1	1	10-15
610	ABCD	Male	1	1	1	10-15
611	ABCD	Male	1	1	1	10-15
612	ABCD	Male	1	1	1	10-15
613	ABCD	Male	3	1	3	10-15
614	ABCD	Male	1	1	1	10-15
615	ABCD	Male	1	1	1	10-15
616	ABCD	Female	1	1	1	10-15
617	ABCD	Female	1	1	1	10-15
618	ABCD	Male	1	1	1	10-15
619	ABCD	Male	1	1	1	10-15
620	ABCD	Female	1	1	1	10-15
621	ABCD	Female	1	1	1	10-15
622	ABCD	Male	1	1	1	10-15
623	ABCD	Male	1	1	1	10-15
624	ABCD	Female	1	1	1	10-15
625	ABCD	Female	1	1	1	10-15
626	ABCD	Male	1	1	1	10-15
627	ABCD	Male	1	1	1	10-15
628	ABCD	Female	1	1	1	10-15
629	ABCD	Female	1	1	1	10-15
630	ABCD	Male	1	1	1	10-15
631	ABCD	Male	1	1	1	10-15
632	ABCD	Male	1	1	1	10-15
633	ABCD	Male	1	1	1	10-15
634	NIMH	Female	1	1	1	10-15
635	NIMH	Female	1	1	1	10-15
636	ABCD	Female	1	1	1	10-15
637	ABCD	Female	1	1	1	10-15
638	ABCD	Male	1	1	1	10-15
639	ABCD	Male	1	1	1	10-15
640	ABCD	Male	1	1	1	10-15
641	ABCD	Male	1	1	1	10-15
642	ABCD	Female	1	1	1	10-15
643	ABCD	Female	1	1	1	10-15
644	ABCD	Male	1	1	1	10-15
645	ABCD	Male	1	1	1	10-15
646	ABCD	Female	1	1	1	10-15
647	ABCD	Female	1	1	1	10-15
648	ABCD	Male	1	1	1	10-15
649	ABCD	Male	1	1	1	10-15
650	ABCD	Female	2	2	2	10-15
651	ABCD	Female	2	2	2	10-15
652	ABCD	Male	1	1	1	10-15
653	ABCD	Male	1	1	1	10-15
654	ABCD	Male	2	1	1	10-15
655	ABCD	Male	2	1	1	10-15
656	ABCD	Female	1	1	1	10-15
657	ABCD	Female	1	1	1	10-15
658	ABCD	Male	1	1	1	10-15
659	ABCD	Male	1	1	1	10-15
660	ABCD	Female	1	1	1	10-15
661	ABCD	Female	1	1	1	10-15
662	ABCD	Female	1	1	1	10-15
663	ABCD	Female	1	1	1	10-15
664	ABCD	Male	1	1	1	10-15
665	ABCD	Male	1	1	1	10-15
666	ABCD	Female	1	1	1	10-15
667	ABCD	Female	1	1	1	10-15
668	ABCD	Male	1	1	1	10-15
669	ABCD	Male	1	1	1	10-15
670	ABCD	Male	1	1	1	10-15
671	ABCD	Male	1	1	1	10-15
672	ABCD	Female	3	1	3	10-15
673	ABCD	Female	3	1	3	10-15
674	ABCD	Male	1	1	1	10-15
675	ABCD	Male	1	1	1	10-15
676	ABCD	Female	1	1	1	10-15
677	ABCD	Female	1	1	1	10-15
678	ABCD	Male	2	1	1	10-15
679	ABCD	Male	1	1	1	10-15
680	NIMH	Male	1	1	1	10-15
681	NIMH	Male	1	1	1	10-15
682	ABCD	Female	1	1	1	10-15
683	ABCD	Female	1	1	1	10-15
684	ABCD	Female	1	1	1	10-15
685	ABCD	Female	1	1	1	10-15
686	ABCD	Male	1	1	1	10-15
687	ABCD	Male	1	1	1	10-15
688	ABCD	Male	1	1	1	10-15
689	ABCD	Male	1	2	2	10-15
690	ABCD	Female	1	2	2	10-15
691	ABCD	Female	1	1	1	10-15
692	ABCD	Female	1	1	1	10-15
693	ABCD	Female	1	1	1	10-15
694	ABCD	Female	1	1	1	10-15
695	ABCD	Female	1	1	1	10-15
696	ABCD	Male	1	2	2	10-15
697	ABCD	Male	1	2	2	10-15
698	ABCD	Male	1	1	1	10-15
699	ABCD	Male	1	1	1	10-15
700	ABCD	Male	4	1	2	10-15
701	ABCD	Male	4	1	2	10-15
702	ABCD	Male	1	1	1	10-15
703	ABCD	Male	1	2	2	10-15
704	ABCD	Female	1	1	1	10-15
705	ABCD	Female	1	1	1	10-15
706	NYU	Female	1	1	1	10-15
707	NYU	Female	1	2	2	10-15
708	ABCD	Male	1	2	2	10-15
709	ABCD	Male	1	1	1	10-15
710	ABCD	Female	1	1	1	10-15
711	ABCD	Female	1	1	1	10-15
712	ABCD	Male	1	1	1	10-15
713	ABCD	Male	1	1	1	10-15
714	ABCD	Male	1	1	1	10-15
715	ABCD	Male	1	1	1	10-15
716	ABCD	Male	1	1	1	10-15
717	ABCD	Male	1	2	2	10-15
718	ABCD	Female	1	1	1	10-15
719	ABCD	Female	1	1	1	10-15
720	ABCD	Male	2	2	2	10-15
721	ABCD	Male	2	2	2	10-15
722	ABCD	Female	1	1	1	10-15
723	ABCD	Female	1	1	1	10-15
724	ABCD	Male	1	1	1	10-15
725	ABCD	Male	1	1	1	10-15
726	ABCD	Male	1	2	2	10-15
727	ABCD	Male	1	1	1	10-15
728	ABIDE	Male	1	1	1	10-15
729	ABIDE	Male	2	2	2	10-15
730	ABCD	Male	1	1	1	10-15
731	ABCD	Male	1	1	1	10-15
732	ABCD	Male	1	1	1	10-15
733	ABCD	Male	1	1	1	10-15
734	ABCD	Female	1	1	1	10-15
735	ABCD	Female	1	1	1	10-15
736	ABCD	Male	1	1	1	10-15
737	ABCD	Male	1	1	1	10-15
738	ABCD	Female	1	1	1	10-15
739	ABCD	Female	1	1	1	10-15
740	ABCD	Male	1	1	1	10-15
741	ABCD	Male	1	1	1	10-15
742	ABCD	Male	1	1	1	10-15
743	ABCD	Male	1	1	1	10-15
744	ABCD	Female	3	2	3	10-15
745	ABCD	Female	3	3	3	10-15
746	ABCD	Female	2	2	2	10-15
747	ABCD	Female	2	2	2	10-15
748	ABCD	Male	1	2	2	10-15
749	ABCD	Male	1	1	1	10-15
750	ABCD	Female	1	1	1	10-15
751	ABCD	Female	1	2	2	10-15
752	ABCD	Male	1	2	2	10-15
753	ABCD	Male	1	1	1	10-15
754	ABCD	Female	1	1	1	10-15
755	ABCD	Female	1	1	1	10-15
756	ABCD	Female	1	1	1	10-15
757	ABCD	Female	1	1	1	10-15
758	ABCD	Female	1	1	1	10-15
759	ABCD	Female	1	1	1	10-15
760	ABCD	Female	1	1	1	10-15
761	ABCD	Female	1	1	1	10-15
762	ABCD	Female	1	1	1	10-15
763	ABCD	Female	1	1	1	10-15
764	ABCD	Male	1	1	1	10-15
765	ABCD	Male	1	1	1	10-15
766	ABCD	Female	1	1	1	10-15
767	ABCD	Female	1	3	3	10-15
768	ABCD	Female	1	1	1	10-15
769	ABCD	Female	1	1	1	10-15
770	ABCD	Female	1	1	1	10-15
771	ABCD	Female	1	1	1	10-15
772	ABCD	Female	1	1	1	10-15
773	ABCD	Female	1	2	2	10-15
774	ABCD	Male	1	1	1	10-15
775	ABCD	Male	1	1	1	10-15
776	ABCD	Male	1	1	1	10-15
777	ABCD	Male	2	1	1	10-15
778	ABCD	Male	2	1	1	10-15
779	ABCD	Male	1	1	1	10-15
780	ABCD	Male	2	1	1	10-15
781	ABCD	Male	1	1	1	10-15
782	ABCD	Female	1	1	1	10-15
783	ABCD	Female	1	1	1	10-15
784	ABCD	Female	1	1	1	10-15
785	ABCD	Female	1	2	2	10-15
786	ABCD	Male	1	1	1	10-15
787	ABCD	Male	1	1	1	10-15
788	ABCD	Female	1	1	1	10-15
789	ABCD	Female	1	1	1	10-15
790	ABIDE	Male	1	1	1	10-15
791	ABIDE	Male	1	1	1	10-15
792	ABCD	Female	1	1	1	10-15
793	ABCD	Female	1	1	1	10-15
794	ABCD	Male	1	1	1	10-15
795	ABCD	Male	1	1	1	10-15
796	NIMH	Female	1	1	1	10-15
797	NIMH	Female	1	1	1	10-15
798	NYU	Female	1	1	1	10-15
799	NYU	Female	1	1	1	10-15
800	ABCD	Male	1	1	1	10-15
801	ABCD	Male	1	1	1	10-15
802	ABCD	Male	1	1	1	10-15
803	ABCD	Male	1	1	1	10-15
804	ABCD	Male	1	1	1	10-15
805	ABCD	Male	1	1	1	10-15
806	ABCD	Female	1	1	1	10-15
807	ABCD	Female	1	1	1	10-15
808	ABCD	Female	1	1	1	10-15
809	ABCD	Female	1	1	1	10-15
810	ABCD	Male	1	1	1	10-15
811	ABCD	Male	1	1	1	10-15
812	ABCD	Male	1	1	1	10-15
813	ABCD	Male	1	1	1	10-15
814	ABCD	Female	1	2	2	10-15
815	ABCD	Female	1	1	1	10-15
816	ABCD	Male	1	1	1	10-15
817	ABCD	Male	1	1	1	10-15
818	ABCD	Female	1	1	1	10-15
819	ABCD	Female	1	1	1	10-15
820	ABCD	Female	1	1	1	10-15
821	ABCD	Female	1	1	1	10-15
822	ABCD	Male	1	1	1	10-15
823	ABCD	Male	1	1	1	10-15
824	ABCD	Male	1	1	1	10-15
825	ABCD	Male	1	1	1	10-15
826	ABCD	Female	1	1	1	10-15
827	ABCD	Female	1	1	1	10-15
828	ABCD	Male	1	3	3	10-15
829	ABCD	Male	1	3	3	10-15
830	ABCD	Male	1	1	1	10-15
831	ABCD	Male	1	1	1	10-15
832	ABCD	Male	1	1	1	10-15
833	ABCD	Male	1	1	1	10-15
834	ABCD	Female	1	1	1	10-15
835	ABCD	Female	1	1	1	10-15
836	ABCD	Male	1	2	2	10-15
837	ABCD	Male	2	2	2	10-15
838	ABCD	Male	1	1	1	10-15
839	ABCD	Male	1	1	1	10-15
840	ABCD	Female	1	1	1	10-15
841	ABCD	Female	1	1	1	10-15
842	ABCD	Male	1	2	2	10-15
843	ABCD	Male	1	2	2	10-15
844	ABCD	Male	1	1	1	10-15
845	ABCD	Male	1	1	1	10-15
846	ABCD	Female	1	1	1	10-15
847	ABCD	Female	1	1	1	10-15
848	ABCD	Male	1	1	1	10-15
849	ABCD	Male	1	1	1	10-15
850	ABCD	Female	1	1	1	10-15
851	ABCD	Female	1	1	1	10-15
852	ABCD	Female	1	1	1	10-15
853	ABCD	Female	1	1	1	10-15
854	ABCD	Male	1	2	2	10-15
855	ABCD	Male	1	1	1	10-15
856	ABCD	Male	1	1	1	10-15
857	ABCD	Male	1	2	2	10-15
858	ABCD	Male	1	1	1	10-15
859	ABCD	Male	1	1	1	10-15
860	ABCD	Male	2	2	2	10-15
861	ABCD	Male	2	1	1	10-15
862	ABCD	Male	2	1	1	10-15
863	ABCD	Male	2	2	2	10-15
864	ABCD	Female	1	1	1	10-15
865	ABCD	Female	1	1	1	10-15
866	ABCD	Male	2	1	1	10-15
867	ABCD	Male	2	1	1	10-15
868	ABCD	Male	1	1	1	10-15
869	ABCD	Male	1	1	1	10-15
870	ABCD	Female	1	1	1	10-15
871	ABCD	Female	1	1	1	10-15
872	ABCD	Male	1	1	1	10-15
873	ABCD	Male	1	1	1	10-15
874	ABCD	Male	1	1	1	10-15
875	ABCD	Male	1	1	1	10-15
876	ABCD	Female	1	1	1	10-15
877	ABCD	Female	1	1	1	10-15
878	ABCD	Male	1	1	1	10-15
879	ABCD	Male	1	1	1	10-15
880	ABCD	Female	1	1	1	10-15
881	ABCD	Female	1	1	1	10-15
882	ABCD	Male	3	2	3	10-15
883	ABCD	Male	3	2	3	10-15
884	ABCD	Male	2	1	1	10-15
885	ABCD	Male	2	1	1	10-15
886	ABCD	Male	1	2	2	10-15
887	ABCD	Male	1	1	1	10-15
888	ABCD	Female	1	1	1	10-15
889	ABCD	Female	1	1	1	10-15
890	NIMH	Female	1	1	1	10-15
891	NIMH	Female	1	1	1	10-15
892	ABCD	Male	1	1	1	10-15
893	ABCD	Male	1	1	1	10-15
894	ABCD	Female	1	1	1	10-15
895	ABCD	Female	1	1	1	10-15
896	ABCD	Male	1	1	1	10-15
897	ABCD	Male	1	1	1	10-15
898	ABCD	Male	1	1	1	10-15
899	ABCD	Male	1	1	1	10-15
900	ABCD	Male	1	1	1	10-15
901	ABCD	Male	1	1	1	10-15
902	ABCD	Male	1	1	1	10-15
903	ABCD	Male	1	1	1	10-15
904	ABCD	Female	1	1	1	10-15
905	ABCD	Female	1	1	1	10-15
906	ABCD	Female	1	1	1	10-15
907	ABCD	Female	1	1	1	10-15
908	ABCD	Female	2	2	2	10-15
909	ABCD	Female	3	2	3	10-15
910	ABCD	Male	1	1	1	10-15
911	ABCD	Male	1	2	2	10-15
912	ABCD	Female	3	2	3	10-15
913	ABCD	Female	2	2	2	10-15
914	ABCD	Male	1	1	1	10-15
915	ABCD	Male	1	1	1	10-15
916	ABCD	Female	3	3	3	10-15
917	ABCD	Female	3	3	3	10-15
918	PING	Male	4	3	3	10-15
919	PING	Male	4	3	3	10-15
920	ABCD	Male	1	1	1	10-15
921	ABCD	Male	1	1	1	10-15
922	ABCD	Male	1	1	1	10-15
923	ABCD	Male	1	1	1	10-15
924	ABCD	Female	1	1	1	10-15
925	ABCD	Female	1	1	1	10-15
926	ABCD	Male	1	2	2	10-15
927	ABCD	Male	1	2	2	10-15
928	ABCD	Male	1	1	1	10-15
929	ABCD	Male	1	1	1	10-15
930	NIMH	Male	1	1	1	10-15
931	NIMH	Male	1	1	1	10-15
932	NIMH	Female	1	1	1	10-15
933	NIMH	Female	1	1	1	10-15
934	ABCD	Female	1	1	1	10-15
935	ABCD	Female	1	1	1	10-15
936	ABCD	Male	1	1	1	10-15
937	ABCD	Male	1	1	1	10-15
938	ABCD	Male	1	2	2	10-15
939	ABCD	Male	1	2	2	10-15
940	ABCD	Female	1	1	1	10-15
941	ABCD	Female	1	1	1	10-15
942	ABCD	Female	1	1	1	10-15
943	ABCD	Female	1	1	1	10-15
944	ABCD	Female	2	1	1	10-15
945	ABCD	Female	2	1	1	10-15
946	ABCD	Female	1	1	1	10-15
947	ABCD	Female	1	1	1	10-15
948	ABCD	Female	1	1	1	10-15
949	ABCD	Female	1	1	1	10-15
950	NIMH	Male	1	1	1	10-15
951	NIMH	Male	1	1	1	10-15
952	ABCD	Male	1	1	1	10-15
953	ABCD	Male	1	1	1	10-15
954	ABCD	Female	1	1	1	10-15
955	ABCD	Female	1	1	1	10-15
956	NIMH	Female	1	2	2	10-15
957	NIMH	Female	1	1	1	10-15
958	ABCD	Male	1	1	1	10-15
959	ABCD	Male	1	1	1	10-15
960	ABCD	Female	1	1	1	10-15
961	ABCD	Female	1	1	1	10-15
962	NIMH	Female	1	1	1	10-15
963	NIMH	Female	1	1	1	10-15
964	ABCD	Male	2	2	2	10-15
965	ABCD	Male	1	1	1	10-15
966	NIMH	Female	1	1	1	10-15
967	NIMH	Female	1	1	1	10-15
968	ABCD	Female	1	1	1	10-15
969	ABCD	Female	1	1	1	10-15
970	ABCD	Male	1	1	1	10-15
971	ABCD	Male	1	1	1	10-15
972	ABCD	Male	1	1	1	10-15
973	ABCD	Male	1	1	1	10-15
974	ABCD	Female	1	1	1	10-15
975	ABCD	Female	1	1	1	10-15
976	ABCD	Female	1	1	1	10-15
977	ABCD	Female	1	1	1	10-15
978	ABCD	Male	1	1	1	10-15
979	ABCD	Male	1	1	1	10-15
980	ABCD	Male	2	1	1	10-15
981	ABCD	Male	1	1	1	10-15
982	ABCD	Male	1	1	1	10-15
983	ABCD	Male	1	1	1	10-15
984	ABCD	Male	1	1	1	10-15
985	ABCD	Male	1	1	1	10-15
986	ABCD	Female	1	1	1	10-15
987	ABCD	Female	1	1	1	10-15
988	ABCD	Male	2	1	1	10-15
989	ABCD	Male	1	1	1	10-15
990	ABCD	Female	2	1	1	10-15
991	ABCD	Female	2	1	1	10-15
992	ABCD	Male	1	1	1	10-15
993	ABCD	Male	1	1	1	10-15
994	NIMH	Male	3	2	3	10-15
995	NIMH	Male	3	3	3	10-15
996	ABCD	Male	1	1	1	10-15
997	ABCD	Male	2	3	3	10-15
998	ABCD	Male	1	1	1	10-15
999	ABCD	Male	1	1	1	10-15
1000	NIMH	Male	1	1	1	10-15
1001	NIMH	Male	1	1	1	10-15
1002	Petfrog	Female	1	1	1	10-15
1003	Petfrog	Female	1	1	1	10-15
1004	NIMH	Female	1	1	1	10-15
1005	NIMH	Female	1	1	1	10-15
1006	PING	Female	1	1	1	10-15
1007	PING	Female	1	1	1	10-15
1008	NIMH	Male	1	1	1	10-15
1009	NIMH	Male	1	1	1	10-15
1010	ABIDE	Male	1	1	1	10-15
1011	ABIDE	Male	1	1	1	10-15
1012	PING	Female	1	1	1	10-15
1013	PING	Female	1	1	1	10-15
1014	PING	Male	2	2	2	10-15
1015	PING	Male	3	2	2	10-15
1016	PING	Male	4	1	2	10-15
1017	PING	Male	4	2	2	10-15
1018	NYU	Male	1	1	1	10-15
1019	NYU	Male	1	1	1	10-15
1020	PING	Male	1	1	1	10-15
1021	PING	Male	1	1	1	10-15
1022	NIMH	Male	1	2	2	10-15
1023	NIMH	Male	1	1	1	10-15
1024	NIMH	Male	1	1	1	10-15
1025	NIMH	Male	1	1	1	10-15
1026	PING	Female	1	1	1	10-15
1027	PING	Female	1	1	1	10-15
1028	NIMH	Male	4	3	3	10-15
1029	NIMH	Male	4	3	3	10-15
1030	NIMH	Male	1	1	1	10-15
1031	NIMH	Male	1	2	2	10-15
1032	NYU	Female	1	1	1	10-15
1033	NYU	Female	1	1	1	10-15
1034	NYU	Male	1	1	1	10-15
1035	NYU	Male	1	1	1	10-15
1036	Petfrog	Female	1	1	1	10-15
1037	Petfrog	Female	1	1	1	10-15
1038	NIMH	Male	1	1	1	10-15
1039	NIMH	Male	1	1	1	10-15
1040	NYU	Male	1	1	1	10-15
1041	NYU	Male	1	1	1	10-15
1042	NYU	Female	1	1	1	10-15
1043	NYU	Female	1	1	1	10-15
1044	PING	Male	1	1	1	10-15
1045	PING	Male	1	1	1	10-15
1046	NIMH	Female	1	1	1	10-15
1047	NIMH	Female	1	1	1	10-15
1048	Petfrog	Male	4	2	3	10-15
1049	Petfrog	Male	1	2	2	10-15
1050	PING	Male	4	2	1	10-15
1051	PING	Male	4	2	2	10-15
1052	Petfrog	Male	1	1	1	10-15
1053	Petfrog	Male	1	1	1	10-15
1054	PING	Female	2	1	1	10-15
1055	PING	Female	1	1	1	10-15
1056	NIMH	Male	1	1	1	10-15
1057	NIMH	Male	2	2	2	10-15
1058	NIMH	Female	1	1	1	10-15
1059	NIMH	Female	1	1	1	10-15
1060	Petfrog	Male	2	1	1	10-15
1061	Petfrog	Male	4	2	3	10-15
1062	PING	Male	1	2	2	10-15
1063	PING	Male	1	2	2	10-15
1064	NIMH	Female	1	1	1	10-15
1065	NIMH	Female	1	1	1	10-15
1066	PING	Male	1	1	1	10-15
1067	PING	Male	1	1	1	10-15
1068	NYU	Male	1	1	1	10-15
1069	NYU	Male	1	1	1	10-15
1070	PING	Female	1	1	1	10-15
1071	PING	Female	1	1	1	10-15
1072	PING	Male	1	1	1	10-15
1073	PING	Male	1	1	1	10-15
1074	PING	Male	1	1	1	10-15
1075	PING	Male	1	1	1	10-15
1076	PING	Male	2	1	1	10-15
1077	PING	Male	2	1	1	10-15
1078	NIMH	Female	1	1	1	10-15
1079	NIMH	Female	1	1	1	10-15
1080	NIMH	Female	2	2	2	10-15
1081	NIMH	Female	4	2	3	10-15
1082	PING	Male	3	1	3	10-15
1083	PING	Male	2	2	2	10-15
1084	PING	Male	1	2	2	10-15
1085	PING	Male	1	1	1	10-15
1086	Petfrog	Male	1	1	1	10-15
1087	Petfrog	Male	1	2	2	10-15
1088	NIMH	Female	1	1	1	10-15
1089	NIMH	Female	1	1	1	10-15
1090	PING	Female	1	1	1	10-15
1091	PING	Female	1	1	1	10-15
1092	Petfrog	Male	1	1	1	10-15
1093	Petfrog	Male	1	1	1	10-15
1094	NIMH	Male	1	2	2	10-15
1095	NIMH	Male	4	3	3	10-15
1096	NIMH	Female	1	1	1	10-15
1097	NIMH	Female	1	1	1	10-15
1098	NIMH	Female	1	1	1	10-15
1099	NIMH	Female	1	1	1	10-15
1100	NIMH	Male	1	1	1	15-19
1101	NIMH	Male	1	1	1	15-19
1102	ABIDE	Male	1	1	1	15-19
1103	ABIDE	Male	1	1	1	15-19
1104	PING	Female	1	2	2	15-19
1105	PING	Female	2	1	1	15-19
1106	NIMH	Female	1	1	1	15-19
1107	NIMH	Female	2	2	2	15-19
1108	NIMH	Female	2	1	1	15-19
1109	NIMH	Female	1	1	1	15-19
1110	NIMH	Female	2	2	2	15-19
1111	NIMH	Female	2	2	2	15-19
1112	NIMH	Male	1	1	1	15-19
1113	NIMH	Male	1	2	2	15-19
1114	PING	Male	1	1	1	15-19
1115	PING	Male	1	1	1	15-19
1116	Petfrog	Female	1	1	1	15-19
1117	Petfrog	Female	1	1	1	15-19
1118	Petfrog	Female	1	1	1	15-19
1119	Petfrog	Female	1	1	1	15-19
1120	PING	Female	1	1	1	15-19
1121	PING	Female	1	2	2	15-19
1122	Petfrog	Male	1	1	1	15-19
1123	Petfrog	Male	1	1	1	15-19
1124	NIMH	Female	1	1	1	15-19
1125	NIMH	Female	1	1	1	15-19
1126	PING	Female	1	1	1	15-19
1127	PING	Female	1	1	1	15-19
1128	NIMH	Male	1	1	1	15-19
1129	NIMH	Male	1	1	1	15-19
1130	NIMH	Female	1	1	1	15-19
1131	NIMH	Female	1	1	1	15-19
1132	PING	Female	1	1	1	15-19
1133	PING	Female	1	1	1	15-19
1134	PING	Female	1	1	1	15-19
1135	PING	Female	1	1	1	15-19
1136	PING	Male	1	1	1	15-19
1137	PING	Male	1	1	1	15-19
1138	ABIDE	Male	1	1	1	15-19
1139	ABIDE	Male	1	1	1	15-19
1140	NIMH	Female	1	1	1	15-19
1141	NIMH	Female	1	1	1	15-19
1142	NIMH	Male	1	1	1	15-19
1143	NIMH	Male	1	1	1	15-19
1144	PING	Female	1	1	1	15-19
1145	PING	Female	1	1	1	15-19
1146	PING	Male	1	2	2	15-19
1147	PING	Male	1	1	1	15-19
1148	PING	Female	2	1	1	15-19
1149	PING	Female	3	3	3	15-19
1150	PING	Male	1	2	2	15-19
1151	PING	Male	1	2	2	15-19
1152	PING	Female	3	2	3	15-19
1153	PING	Female	1	1	1	15-19
1154	PING	Female	1	1	1	15-19
1155	PING	Female	1	1	1	15-19
1156	NIMH	Female	1	1	1	15-19
1157	NIMH	Female	1	1	1	15-19
1158	NIMH	Female	1	1	1	15-19
1159	NIMH	Female	1	1	1	15-19
1160	PING	Male	1	1	1	15-19
1161	PING	Male	1	1	1	15-19
1162	NYU	Female	1	1	1	15-19
1163	NYU	Female	1	1	1	15-19
1164	NIMH	Female	1	1	1	15-19
1165	NIMH	Female	1	1	1	15-19
1166	NIMH	Male	1	1	1	15-19
1167	NIMH	Male	1	1	1	15-19
1168	PING	Female	1	1	1	15-19
1169	PING	Female	1	1	1	15-19
1170	Petfrog	Male	1	1	1	15-19
1171	Petfrog	Male	1	3	3	15-19
1172	NIMH	Male	1	1	1	15-19
1173	NIMH	Male	2	2	2	15-19
1174	Petfrog	Male	1	1	1	15-19
1175	Petfrog	Male	1	1	1	15-19
1176	NIMH	Female	1	1	1	15-19
1177	NIMH	Female	1	1	1	15-19
1178	NIMH	Female	1	1	1	15-19
1179	NIMH	Female	1	1	1	15-19
1180	PING	Female	1	1	1	15-19
1181	PING	Female	1	1	1	15-19
1182	NIMH	Female	1	1	1	15-19
1183	NIMH	Female	1	1	1	15-19
1184	PING	Male	1	1	1	15-19
1185	PING	Male	1	1	1	15-19
1186	PING	Male	1	1	1	15-19
1187	PING	Male	1	1	1	15-19
1188	NIMH	Male	1	2	2	15-19
1189	NIMH	Male	1	1	1	15-19
1190	NIMH	Female	1	1	1	15-19
1191	NIMH	Female	1	1	1	15-19
1192	NIMH	Male	1	1	1	15-19
1193	NIMH	Male	1	1	1	15-19
1194	PING	Female	1	1	1	15-19
1195	PING	Female	1	1	1	15-19
1196	PING	Male	1	1	1	15-19
1197	PING	Male	1	1	1	15-19
1198	ABIDE	Male	1	2	2	15-19
1199	ABIDE	Male	1	2	2	15-19
1200	NYU	Female	1	1	1	15-19
1201	NYU	Female	1	1	1	15-19
1202	PING	Female	1	1	1	15-19
1203	PING	Female	1	1	1	15-19
1204	NIMH	Male	1	2	2	15-19
1205	NIMH	Male	2	2	2	15-19
1206	NIMH	Male	1	1	1	15-19
1207	NIMH	Male	1	2	2	15-19
1208	NIMH	Male	1	1	1	15-19
1209	NIMH	Male	1	1	1	15-19
1212	NIMH	Male	1	1	1	15-19
1213	NIMH	Male	1	1	1	15-19
1214	NIMH	Female	1	1	1	15-19
1215	NIMH	Female	1	1	1	15-19
1216	PING	Female	1	1	1	15-19
1217	PING	Female	2	2	2	15-19
1218	PING	Male	1	1	1	15-19
1219	PING	Male	1	1	1	15-19
1220	PING	Female	1	1	1	15-19
1221	PING	Female	1	1	1	15-19
1222	NIMH	Male	1	2	2	15-19
1223	NIMH	Male	1	1	1	15-19
1224	NIMH	Female	1	1	1	15-19
1225	NIMH	Female	1	1	1	15-19
1226	NIMH	Female	1	1	1	15-19
1227	NIMH	Female	1	1	1	15-19
1228	NIMH	Male	1	1	1	15-19
1229	NIMH	Male	1	1	1	15-19
1230	NYU	Male	1	1	1	15-19
1231	NYU	Male	1	1	1	15-19
1232	NIMH	Female	1	1	1	15-19
1233	NIMH	Female	1	1	1	15-19
1234	Petfrog	Male	1	1	1	15-19
1235	Petfrog	Male	1	1	1	15-19
1236	PING	Female	1	1	1	15-19
1237	PING	Female	1	1	1	15-19
1238	NIMH	Male	1	1	1	15-19
1239	NIMH	Male	1	1	1	15-19
1240	NIMH	Female	1	1	1	15-19
1241	NIMH	Female	1	1	1	15-19
1244	NYU	Female	1	1	1	15-19
1245	NYU	Female	1	1	1	15-19
1246	NIMH	Female	1	1	1	15-19
1247	NIMH	Female	1	1	1	15-19
1248	NIMH	Female	1	1	1	15-19
1249	NIMH	Female	1	1	1	15-19
1250	NIMH	Male	1	1	1	15-19
1251	NIMH	Male	1	1	1	15-19
1252	PING	Female	3	1	2	15-19
1253	PING	Female	4	2	2	15-19
1254	NIMH	Male	1	1	1	15-19
1255	NIMH	Male	1	1	1	15-19
1256	ABIDE	Male	1	1	1	15-19
1257	ABIDE	Male	1	1	1	15-19
1258	PING	Male	1	1	1	15-19
1259	PING	Male	1	1	1	15-19
1260	PING	Male	1	1	1	15-19
1261	PING	Male	1	2	2	15-19
1262	NIMH	Female	1	1	1	15-19
1263	NIMH	Female	1	1	1	15-19
1264	NIMH	Female	1	1	1	15-19
1265	NIMH	Female	1	1	1	15-19
1268	PING	Female	1	1	1	15-19
1269	PING	Female	1	1	1	15-19
1270	NIMH	Female	1	1	1	15-19
1271	NIMH	Female	1	1	1	15-19
1272	Petfrog	Male	1	1	1	15-19
1273	Petfrog	Male	1	1	1	15-19
1274	NIMH	Female	1	1	1	15-19
1275	NIMH	Female	1	1	1	15-19
1276	ABIDE	Female	1	1	1	15-19
1277	ABIDE	Female	1	1	1	15-19
1278	PING	Female	2	1	1	15-19
1279	PING	Female	2	1	1	15-19
1280	NIMH	Female	1	1	1	15-19
1281	NIMH	Female	1	1	1	15-19
1282	NIMH	Female	4	1	3	15-19
1283	NIMH	Female	4	2	3	15-19
1284	NIMH	Male	1	1	1	15-19
1285	NIMH	Male	1	1	1	15-19
1286	Petfrog	Male	1	1	1	15-19
1287	Petfrog	Male	1	1	1	15-19
1288	Petfrog	Female	1	1	1	15-19
1289	Petfrog	Female	1	1	1	15-19
1290	Petfrog	Male	1	1	1	15-19
1291	Petfrog	Male	1	1	1	15-19
1292	NYU	Female	1	1	1	15-19
1293	NYU	Female	1	1	1	15-19
1294	PING	Male	1	1	1	15-19
1295	PING	Male	1	1	1	15-19
1296	NIMH	Male	2	3	3	15-19
1297	NIMH	Male	1	1	1	15-19
1298	Petfrog	Female	2	2	2	15-19
1299	Petfrog	Female	2	2	2	15-19
1300	PING	Male	2	2	2	15-19
1301	PING	Male	2	1	1	15-19
1302	PING	Male	3	1	2	15-19
1303	PING	Male	3	1	2	15-19
1304	NIMH	Female	2	1	1	15-19
1305	NIMH	Female	1	1	1	15-19
1306	PING	Male	3	3	3	15-19
1307	PING	Male	2	2	2	15-19
1308	NIMH	Female	2	1	1	15-19
1309	NIMH	Female	1	1	1	15-19
1310	Petfrog	Female	1	1	1	15-19
1311	Petfrog	Female	1	1	1	15-19
1312	NIMH	Female	1	1	1	15-19
1313	NIMH	Female	2	2	2	15-19
1314	NIMH	Male	2	2	2	15-19
1315	NIMH	Male	3	2	2	15-19
1316	PING	Male	1	1	1	15-19
1317	PING	Male	1	1	1	15-19
1318	NIMH	Male	1	1	1	15-19
1319	NIMH	Male	1	1	1	15-19
1320	NYU	Male	1	1	1	15-19
1321	NYU	Male	1	1	1	15-19
1322	NIMH	Male	1	1	1	15-19
1323	NIMH	Male	1	1	1	15-19
1324	Petfrog	Female	1	1	1	15-19
1325	Petfrog	Female	1	1	1	15-19
1326	PING	Male	2	2	3	15-19
1327	PING	Male	2	2	2	15-19
1328	NIMH	Female	1	1	1	15-19
1329	NIMH	Female	1	1	1	15-19
1330	PING	Female	1	1	1	15-19
1331	PING	Female	1	1	1	15-19
1332	NIMH	Female	1	1	1	15-19
1333	NIMH	Female	1	1	1	15-19
1336	NIMH	Male	2	2	2	15-19
1337	NIMH	Male	2	2	2	15-19
1338	NIMH	Female	2	2	2	15-19
1339	NIMH	Female	2	2	2	15-19
1340	NIMH	Female	1	1	1	15-19
1341	NIMH	Female	1	1	1	15-19
1342	Petfrog	Female	1	1	1	15-19
1343	Petfrog	Female	1	2	2	15-19
1344	ABIDE	Male	1	2	2	15-19
1345	ABIDE	Male	1	2	2	15-19
1346	NIMH	Female	1	2	2	15-19
1347	NIMH	Female	1	2	2	15-19
1348	ABIDE	Female	2	2	2	15-19
1349	ABIDE	Female	1	1	1	15-19
1350	NYU	Female	1	1	1	15-19
1351	NYU	Female	1	1	1	15-19
1352	ABIDE	Male	1	1	1	15-19
1353	ABIDE	Male	1	1	1	15-19
1354	NIMH	Female	2	2	2	15-19
1355	NIMH	Female	1	1	1	15-19
1356	NIMH	Female	1	1	1	15-19
1357	NIMH	Female	1	1	1	15-19
1358	NIMH	Female	1	1	1	15-19
1359	NIMH	Female	1	1	1	15-19
1360	Petfrog	Female	1	1	1	15-19
1361	Petfrog	Female	1	2	2	15-19
1362	PING	Male	1	2	2	15-19
1363	PING	Male	1	1	1	15-19
1364	PING	Male	2	2	2	15-19
1365	PING	Male	1	1	1	15-19
1366	NIMH	Female	1	1	1	15-19
1367	NIMH	Female	1	1	1	15-19
1368	NIMH	Female	1	1	1	15-19
1369	NIMH	Female	1	1	1	15-19
1370	PING	Male	1	1	1	15-19
1371	PING	Male	1	1	1	15-19
1372	NIMH	Male	1	1	1	15-19
1373	NIMH	Male	1	1	1	15-19
1374	Petfrog	Female	1	1	1	15-19
1375	Petfrog	Female	1	1	1	15-19
1376	NIMH	Male	1	1	1	15-19
1377	NIMH	Male	1	1	1	15-19
1378	PING	Male	1	1	1	15-19
1379	PING	Male	1	1	1	15-19
1380	PING	Female	1	1	1	15-19
1381	PING	Female	1	1	1	15-19
1382	PING	Male	1	1	1	15-19
1383	PING	Male	1	2	2	15-19
1384	NIMH	Female	1	1	1	15-19
1385	NIMH	Female	1	1	1	15-19
1386	NIMH	Female	1	1	1	15-19
1387	NIMH	Female	1	1	1	15-19
1388	NIMH	Female	1	1	1	15-19
1389	NIMH	Female	1	1	1	15-19
1390	NIMH	Female	1	1	1	15-19
1391	NIMH	Female	1	1	1	15-19
1392	NYU	Female	1	1	1	15-19
1393	NYU	Female	1	1	1	15-19
1394	PING	Male	1	1	1	15-19
1395	PING	Male	1	1	1	15-19
1396	PING	Female	1	1	1	15-19
1397	PING	Female	1	1	1	15-19
1398	NIMH	Male	1	1	1	15-19
1399	NIMH	Male	1	1	1	15-19
1400	NIMH	Female	1	1	1	15-19
1401	NIMH	Female	1	1	1	15-19
1402	ICBM	Male	1	2	2	15-19
1403	ICBM	Male	1	2	2	15-19
1404	PING	Male	1	1	1	15-19
1405	PING	Male	1	1	1	15-19
1406	ABIDE	Female	1	2	2	15-19
1407	ABIDE	Female	1	2	2	15-19
1408	NIMH	Female	1	1	1	15-19
1409	NIMH	Female	1	2	2	15-19
1410	Petfrog	Male	1	1	1	15-19
1411	Petfrog	Male	1	1	1	15-19
1412	PING	Female	1	1	1	15-19
1413	PING	Female	1	1	1	15-19
1414	NIMH	Male	1	1	1	15-19
1415	NIMH	Male	1	1	1	15-19
1416	NIMH	Female	1	1	1	15-19
1417	NIMH	Female	1	1	1	15-19
1418	ICBM	Male	1	1	1	15-19
1419	ICBM	Male	1	1	1	15-19
1420	ICBM	Male	1	1	1	15-19
1421	ICBM	Male	1	2	2	15-19
1422	Petfrog	Female	1	1	1	15-19
1423	Petfrog	Female	1	1	1	15-19
1424	PING	Male	1	1	1	15-19
1425	PING	Male	1	2	2	15-19
1426	PING	Male	1	2	2	15-19
1427	PING	Male	2	2	2	15-19
1428	ABIDE	Male	2	2	2	15-19
1429	ABIDE	Male	1	1	1	15-19
1430	PING	Female	2	1	1	15-19
1431	PING	Female	2	1	1	15-19
1434	ICBM	Female	1	2	2	15-19
1435	ICBM	Female	1	2	2	15-19
1436	ABIDE	Male	1	1	1	15-19
1437	ABIDE	Male	1	2	2	15-19
1438	PING	Female	3	3	3	15-19
1439	PING	Female	3	3	3	15-19
1440	Pixar	Male	1	2	2	15-19
1441	Pixar	Male	1	2	2	15-19
1442	ICBM	Male	1	1	1	15-19
1443	ICBM	Male	1	1	1	15-19
1444	ABIDE	Male	1	1	1	15-19
1445	ABIDE	Male	1	1	1	15-19
1446	PING	Female	1	1	1	15-19
1447	PING	Female	1	1	1	15-19
1448	NIMH	Female	2	2	2	15-19
1449	NIMH	Female	2	1	1	15-19
1450	NIMH	Male	1	1	1	15-19
1451	NIMH	Male	1	1	1	15-19
1452	ABIDE	Male	1	1	1	15-19
1453	ABIDE	Male	1	1	1	15-19
1454	NIMH	Female	1	2	2	15-19
1455	NIMH	Female	1	1	1	15-19
1456	ICBM	Male	1	1	1	15-19
1457	ICBM	Male	1	1	1	15-19
1460	PING	Female	1	1	1	15-19
1461	PING	Female	1	1	1	15-19
1462	NIMH	Female	1	1	1	15-19
1463	NIMH	Female	1	1	1	15-19
1470	NIMH	Male	1	1	1	15-19
1471	NIMH	Male	1	1	1	15-19
1472	NIMH	Female	1	1	1	15-19
1473	NIMH	Female	1	1	1	15-19
1474	PING	Male	1	1	1	15-19
1475	PING	Male	1	2	2	15-19
1476	NIMH	Male	1	3	3	15-19
1477	NIMH	Male	3	3	3	15-19
1478	NIMH	Male	2	2	2	15-19
1479	NIMH	Male	2	2	2	15-19
1480	NIMH	Female	1	2	2	15-19
1481	NIMH	Female	1	2	2	15-19
1482	NIMH	Female	1	2	2	15-19
1483	NIMH	Female	1	2	2	15-19
1484	NIMH	Female	1	1	1	15-19
1485	NIMH	Female	1	1	1	15-19
1486	PING	Male	4	2	2	15-19
1487	PING	Male	4	3	3	15-19
1488	NIMH	Male	1	2	2	15-19
1489	NIMH	Male	1	2	2	15-19
1490	NIMH	Female	1	2	2	15-19
1491	NIMH	Female	1	1	1	15-19
1494	NIMH	Male	1	1	1	15-19
1495	NIMH	Male	1	1	1	15-19
1496	NYU	Female	1	1	1	15-19
1497	NYU	Female	1	1	1	15-19
1498	PING	Female	1	1	1	15-19
1499	PING	Female	1	1	1	15-19
1500	PING	Male	1	1	1	15-19
1501	PING	Male	1	1	1	15-19
1502	NIMH	Female	1	1	1	15-19
1503	NIMH	Female	1	1	1	15-19
1504	ICBM	Male	1	1	1	15-19
1505	ICBM	Male	1	1	1	15-19
1506	PING	Female	1	1	1	15-19
1507	PING	Female	1	1	1	15-19
1508	ICBM	Female	2	1	1	15-19
1509	ICBM	Female	1	1	1	15-19
1510	NIMH	Female	1	1	1	15-19
1511	NIMH	Female	1	1	1	15-19
1512	Petfrog	Female	1	1	1	15-19
1513	Petfrog	Female	1	1	1	15-19
1514	ABIDE	Male	1	1	1	15-19
1515	ABIDE	Male	1	1	1	15-19
1516	ICBM	Male	1	1	1	15-19
1517	ICBM	Male	1	2	2	15-19
1518	PING	Female	1	1	1	15-19
1519	PING	Female	1	2	2	15-19
1520	PING	Male	1	1	1	15-19
1521	PING	Male	1	1	1	15-19
1522	PING	Female	2	1	1	15-19
1523	PING	Female	2	1	1	15-19
1524	Petfrog	Female	1	1	1	15-19
1525	Petfrog	Female	1	1	1	15-19
1526	PING	Female	2	1	1	15-19
1527	PING	Female	3	3	3	15-19
1528	Petfrog	Male	1	1	1	15-19
1529	Petfrog	Male	1	1	1	15-19
1530	PING	Female	1	1	1	15-19
1531	PING	Female	1	1	1	15-19
1532	ICBM	Female	1	1	1	15-19
1533	ICBM	Female	1	2	2	15-19
1536	NIMH	Female	1	1	1	15-19
1537	NIMH	Female	1	1	1	15-19
1538	ICBM	Female	1	1	1	15-19
1539	ICBM	Female	1	2	2	15-19
1540	ICBM	Male	3	2	2	15-19
1541	ICBM	Male	2	2	2	15-19
1542	PING	Male	1	1	1	15-19
1543	PING	Male	1	1	1	15-19
1544	Petfrog	Female	1	1	1	15-19
1545	Petfrog	Female	1	1	1	15-19
1546	PING	Male	1	1	1	15-19
1547	PING	Male	1	2	2	15-19
1548	ABIDE	Male	4	3	3	15-19
1549	ABIDE	Male	1	2	2	15-19
1550	PING	Female	1	2	2	15-19
1551	PING	Female	1	2	2	15-19
1552	ICBM	Female	1	1	1	15-19
1553	ICBM	Female	1	1	1	15-19
1554	PING	Female	1	1	1	15-19
1555	PING	Female	1	1	1	15-19
1556	ICBM	Male	1	1	1	15-19
1557	ICBM	Male	1	1	1	15-19
1558	NIMH	Male	1	2	2	15-19
1559	NIMH	Male	1	2	2	15-19
1560	PING	Female	1	2	2	15-19
1561	PING	Female	1	1	1	15-19
1562	PING	Female	1	1	1	15-19
1563	PING	Female	1	1	1	15-19
1564	Pixar	Female	1	1	1	15-19
1565	Pixar	Female	1	1	1	15-19
1566	ABIDE	Male	1	1	1	15-19
1567	ABIDE	Male	1	1	1	15-19
1568	AOMIC	Male	1	1	1	15-19
1569	AOMIC	Male	1	1	1	15-19
1570	NIMH	Female	1	1	1	15-19
1571	NIMH	Female	1	1	1	15-19
1572	NIMH	Female	1	2	2	15-19
1573	NIMH	Female	1	2	2	15-19
1574	SALD	Female	1	1	1	15-19
1575	SALD	Female	1	1	1	15-19
1576	PING	Female	1	1	1	15-19
1577	PING	Female	1	1	1	15-19
1578	PING	Female	1	1	1	15-19
1579	PING	Female	1	1	1	15-19
1580	ICBM	Female	1	1	1	15-19
1581	ICBM	Female	2	2	2	15-19
1582	ICBM	Female	2	2	2	15-19
1583	ICBM	Female	1	2	2	15-19
1584	ICBM	Female	1	2	2	15-19
1585	ICBM	Female	1	1	1	15-19
1586	NIMH	Female	1	1	1	15-19
1587	NIMH	Female	1	1	1	15-19
1588	PING	Female	1	1	1	15-19
1589	PING	Female	1	1	1	15-19
1590	PING	Female	1	1	1	15-19
1591	PING	Female	1	1	1	15-19
1592	PING	Male	1	2	2	15-19
1593	PING	Male	1	2	2	15-19
1594	NIMH	Male	1	2	2	15-19
1595	NIMH	Male	1	1	1	15-19
1596	Petfrog	Male	3	1	3	15-19
1597	Petfrog	Male	1	1	1	15-19
1598	Petfrog	Male	2	2	2	15-19
1599	Petfrog	Male	2	3	2	15-19
1600	AOMIC	Male	2	2	2	20-24
1601	AOMIC	Male	2	2	2	20-24
1602	AOMIC	Male	1	1	1	20-24
1603	AOMIC	Male	1	1	1	20-24
1604	AOMIC	Male	1	1	1	20-24
1605	AOMIC	Male	2	2	2	20-24
1606	NIMH	Male	1	1	1	20-24
1607	NIMH	Male	1	1	1	20-24
1608	PING	Female	1	2	2	20-24
1609	PING	Female	1	1	1	20-24
1610	AOMIC	Female	1	1	1	20-24
1611	AOMIC	Female	1	1	1	20-24
1612	AOMIC	Female	1	1	1	20-24
1613	AOMIC	Female	1	1	1	20-24
1614	AOMIC	Male	1	2	2	20-24
1615	AOMIC	Male	1	1	1	20-24
1616	PING	Female	1	1	1	20-24
1617	PING	Female	1	2	2	20-24
1618	AOMIC	Male	2	2	2	20-24
1619	AOMIC	Male	1	2	2	20-24
1620	SALD	Female	1	1	1	20-24
1621	SALD	Female	1	1	1	20-24
1624	ICBM	Male	1	1	1	20-24
1625	ICBM	Male	1	1	1	20-24
1626	NIMH	Male	1	1	1	20-24
1627	NIMH	Male	1	1	1	20-24
1628	NIMH	Female	1	1	1	20-24
1629	NIMH	Female	1	1	1	20-24
1630	ABIDE	Male	1	1	1	20-24
1631	ABIDE	Male	1	1	1	20-24
1632	PING	Male	1	1	1	20-24
1633	PING	Male	2	2	2	20-24
1634	AOMIC	Female	1	1	1	20-24
1635	AOMIC	Female	1	1	1	20-24
1636	Petfrog	Male	1	1	1	20-24
1637	Petfrog	Male	1	1	1	20-24
1638	AOMIC	Male	1	1	1	20-24
1639	AOMIC	Male	1	1	1	20-24
1640	AOMIC	Male	1	2	2	20-24
1641	AOMIC	Male	1	1	1	20-24
1642	PING	Male	1	2	2	20-24
1643	PING	Male	1	2	2	20-24
1644	ICBM	Female	1	2	2	20-24
1645	ICBM	Female	1	2	2	20-24
1646	AOMIC	Male	1	2	2	20-24
1647	AOMIC	Male	1	1	1	20-24
1648	Petfrog	Female	1	1	1	20-24
1649	Petfrog	Female	1	1	1	20-24
1650	AOMIC	Male	1	1	1	20-24
1651	AOMIC	Male	1	1	1	20-24
1652	Petfrog	Female	1	1	1	20-24
1653	Petfrog	Female	1	1	1	20-24
1654	AOMIC	Male	1	1	1	20-24
1655	AOMIC	Male	1	1	1	20-24
1656	AOMIC	Female	1	2	2	20-24
1657	AOMIC	Female	4	2	2	20-24
1658	SALD	Female	1	1	1	20-24
1659	SALD	Female	1	1	1	20-24
1660	PING	Male	1	2	2	20-24
1661	PING	Male	1	1	1	20-24
1662	Petfrog	Female	1	1	1	20-24
1663	Petfrog	Female	1	1	1	20-24
1664	AOMIC	Female	1	1	1	20-24
1665	AOMIC	Female	1	1	1	20-24
1666	AOMIC	Male	1	1	1	20-24
1667	AOMIC	Male	1	1	1	20-24
1668	AOMIC	Female	1	1	1	20-24
1669	AOMIC	Female	1	1	1	20-24
1670	AOMIC	Male	1	1	1	20-24
1671	AOMIC	Male	1	1	1	20-24
1672	AOMIC	Male	1	1	1	20-24
1673	AOMIC	Male	1	1	1	20-24
1674	AOMIC	Female	1	1	1	20-24
1675	AOMIC	Female	1	1	1	20-24
1676	SALD	Male	1	1	1	20-24
1677	SALD	Male	1	1	1	20-24
1678	PING	Female	1	1	1	20-24
1679	PING	Female	3	2	2	20-24
1680	AOMIC	Female	1	2	2	20-24
1681	AOMIC	Female	1	1	1	20-24
1682	AOMIC	Female	1	1	1	20-24
1683	AOMIC	Female	1	1	1	20-24
1684	AOMIC	Female	1	1	1	20-24
1685	AOMIC	Female	1	1	1	20-24
1686	NIMH	Female	4	1	2	20-24
1687	NIMH	Female	4	1	2	20-24
1688	AOMIC	Male	1	1	1	20-24
1689	AOMIC	Male	1	1	1	20-24
1690	AOMIC	Female	4	1	3	20-24
1691	AOMIC	Female	4	1	3	20-24
1692	AOMIC	Male	1	1	1	20-24
1693	AOMIC	Male	1	1	1	20-24
1694	AOMIC	Male	4	2	1	20-24
1695	AOMIC	Male	1	2	2	20-24
1696	AOMIC	Female	3	2	2	20-24
1697	AOMIC	Female	3	2	2	20-24
1698	AOMIC	Female	1	2	2	20-24
1699	AOMIC	Female	1	1	1	20-24
1700	NIMH	Male	1	1	1	20-24
1701	NIMH	Male	1	1	1	20-24
1702	AOMIC	Male	1	1	1	20-24
1703	AOMIC	Male	1	1	1	20-24
1704	NIMH	Male	1	1	1	20-24
1705	NIMH	Male	1	1	1	20-24
1706	AOMIC	Male	1	1	1	20-24
1707	AOMIC	Male	1	1	1	20-24
1708	AOMIC	Female	3	2	3	20-24
1709	AOMIC	Female	3	2	3	20-24
1710	PING	Female	1	1	1	20-24
1711	PING	Female	1	2	2	20-24
1712	Petfrog	Male	1	2	2	20-24
1713	Petfrog	Male	1	1	1	20-24
1714	AOMIC	Male	1	1	1	20-24
1715	AOMIC	Male	1	1	1	20-24
1716	Pixar	Male	1	1	1	20-24
1717	Pixar	Male	1	2	2	20-24
1718	AOMIC	Female	1	2	2	20-24
1719	AOMIC	Female	1	2	2	20-24
1720	Pixar	Male	1	2	2	20-24
1721	Pixar	Male	1	2	2	20-24
1722	Petfrog	Female	1	2	2	20-24
1723	Petfrog	Female	1	1	1	20-24
1724	AOMIC	Female	1	1	1	20-24
1725	AOMIC	Female	1	2	2	20-24
1726	AOMIC	Female	1	2	2	20-24
1727	AOMIC	Female	1	2	2	20-24
1728	AOMIC	Male	1	2	2	20-24
1729	AOMIC	Male	1	2	2	20-24
1730	ICBM	Male	1	2	2	20-24
1731	ICBM	Male	1	2	2	20-24
1732	NYU	Male	1	1	1	20-24
1733	NYU	Male	1	1	1	20-24
1734	NYU	Male	1	1	1	20-24
1735	NYU	Male	1	2	2	20-24
1738	AOMIC	Female	1	2	2	20-24
1739	AOMIC	Female	1	2	2	20-24
1740	SALD	Female	1	2	2	20-24
1741	SALD	Female	1	2	2	20-24
1742	Healthy adults	Female	1	1	1	20-24
1743	Healthy adults	Female	1	1	1	20-24
1744	AOMIC	Male	1	1	1	20-24
1745	AOMIC	Male	1	1	1	20-24
1746	Petfrog	Male	1	1	1	20-24
1747	Petfrog	Male	1	1	1	20-24
1748	ICBM	Male	1	1	1	20-24
1749	ICBM	Male	1	2	2	20-24
1750	SALD	Male	1	1	1	20-24
1751	SALD	Male	1	1	1	20-24
1752	PING	Male	4	1	2	20-24
1753	PING	Male	1	1	1	20-24
1754	ICBM	Female	1	1	1	20-24
1755	ICBM	Female	1	1	1	20-24
1756	AOMIC	Male	1	1	1	20-24
1757	AOMIC	Male	1	1	1	20-24
1758	AOMIC	Female	1	1	1	20-24
1759	AOMIC	Female	1	1	1	20-24
1760	AOMIC	Male	1	1	1	20-24
1761	AOMIC	Male	1	1	1	20-24
1762	AOMIC	Male	2	2	2	20-24
1763	AOMIC	Male	2	2	2	20-24
1764	Healthy adults	Female	1	2	2	20-24
1765	Healthy adults	Female	1	2	2	20-24
1766	AOMIC	Male	1	2	2	20-24
1767	AOMIC	Male	1	1	1	20-24
1770	AOMIC	Female	1	1	1	20-24
1771	AOMIC	Female	1	1	1	20-24
1772	NYU	Female	1	1	1	20-24
1773	NYU	Female	1	1	1	20-24
1774	Petfrog	Female	1	1	1	20-24
1775	Petfrog	Female	1	1	1	20-24
1776	SALD	Female	1	1	1	20-24
1777	SALD	Female	1	1	1	20-24
1778	AOMIC	Male	1	1	1	20-24
1779	AOMIC	Male	1	1	1	20-24
1780	AOMIC	Female	2	1	1	20-24
1781	AOMIC	Female	1	1	1	20-24
1782	NIMH	Female	2	2	2	20-24
1783	NIMH	Female	1	2	2	20-24
1784	AOMIC	Male	1	1	1	20-24
1785	AOMIC	Male	1	1	1	20-24
1786	ICBM	Female	1	1	1	20-24
1787	ICBM	Female	1	1	1	20-24
1788	Petfrog	Male	1	1	1	20-24
1789	Petfrog	Male	1	1	1	20-24
1790	PING	Female	1	1	1	20-24
1791	PING	Female	1	1	1	20-24
1792	ICBM	Male	1	1	1	20-24
1793	ICBM	Male	1	1	1	20-24
1794	SALD	Male	1	1	1	20-24
1795	SALD	Male	1	1	1	20-24
1796	AOMIC	Female	1	1	1	20-24
1797	AOMIC	Female	1	1	1	20-24
1798	ICBM	Male	2	2	2	20-24
1799	ICBM	Male	2	2	2	20-24
1800	SALD	Female	1	1	1	20-24
1801	SALD	Female	1	1	1	20-24
1802	AOMIC	Male	1	2	2	20-24
1803	AOMIC	Male	1	2	2	20-24
1806	AOMIC	Male	1	1	1	20-24
1807	AOMIC	Male	1	1	1	20-24
1808	Petfrog	Male	1	1	1	20-24
1809	Petfrog	Male	1	1	1	20-24
1810	Healthy adults	Female	1	1	1	20-24
1811	Healthy adults	Female	1	1	1	20-24
1812	AOMIC	Male	2	1	1	20-24
1813	AOMIC	Male	2	3	3	20-24
1814	Healthy adults	Male	1	1	1	20-24
1815	Healthy adults	Male	1	2	2	20-24
1816	Healthy adults	Female	1	2	2	20-24
1817	Healthy adults	Female	1	2	2	20-24
1818	AOMIC	Female	1	2	2	20-24
1819	AOMIC	Female	3	2	3	20-24
1820	Healthy adults	Female	1	1	1	20-24
1821	Healthy adults	Female	1	2	2	20-24
1822	AOMIC	Female	3	1	2	20-24
1823	AOMIC	Female	3	1	2	20-24
1824	AOMIC	Male	1	1	1	20-24
1825	AOMIC	Male	1	2	2	20-24
1826	Healthy adults	Female	1	2	2	20-24
1827	Healthy adults	Female	1	2	2	20-24
1828	IXI	Female	1	1	1	20-24
1829	IXI	Female	1	1	1	20-24
1830	ICBM	Male	1	1	1	20-24
1831	ICBM	Male	1	2	2	20-24
1832	NIMH	Male	4	2	2	20-24
1833	NIMH	Male	1	2	2	20-24
1834	Healthy adults	Male	1	1	1	20-24
1835	Healthy adults	Male	1	1	1	20-24
1836	ICBM	Male	1	1	1	20-24
1837	ICBM	Male	1	2	2	20-24
1838	Healthy adults	Female	1	1	1	20-24
1839	Healthy adults	Female	1	1	1	20-24
1840	SALD	Female	1	1	1	20-24
1841	SALD	Female	1	1	1	20-24
1842	AOMIC	Male	1	2	2	20-24
1843	AOMIC	Male	2	2	2	20-24
1844	AOMIC	Female	2	1	1	20-24
1845	AOMIC	Female	3	2	3	20-24
1846	AOMIC	Female	1	2	2	20-24
1847	AOMIC	Female	1	1	1	20-24
1848	AOMIC	Male	1	2	2	20-24
1849	AOMIC	Male	1	2	2	20-24
1850	AOMIC	Male	1	1	1	20-24
1851	AOMIC	Male	1	1	1	20-24
1854	NYU	Male	1	1	1	20-24
1855	NYU	Male	1	1	1	20-24
1856	AOMIC	Female	1	1	1	20-24
1857	AOMIC	Female	1	1	1	20-24
1858	Healthy adults	Female	1	1	1	20-24
1859	Healthy adults	Female	1	1	1	20-24
1860	Healthy adults	Female	1	1	1	20-24
1861	Healthy adults	Female	1	1	1	20-24
1862	Petfrog	Male	1	1	1	20-24
1863	Petfrog	Male	1	2	2	20-24
1864	AOMIC	Male	1	2	2	20-24
1865	AOMIC	Male	1	2	2	20-24
1866	AOMIC	Male	1	2	2	20-24
1867	AOMIC	Male	1	2	2	20-24
1868	AOMIC	Male	1	1	1	20-24
1869	AOMIC	Male	1	1	1	20-24
1870	Healthy adults	Female	1	1	1	20-24
1871	Healthy adults	Female	1	1	1	20-24
1872	AOMIC	Male	1	1	1	20-24
1873	AOMIC	Male	1	2	2	20-24
1874	NIMH	Female	1	2	2	20-24
1875	NIMH	Female	1	1	1	20-24
1876	ICBM	Male	1	1	1	20-24
1877	ICBM	Male	1	2	2	20-24
1878	SALD	Female	1	1	1	20-24
1879	SALD	Female	1	1	1	20-24
1880	AOMIC	Female	2	2	2	20-24
1881	AOMIC	Female	2	2	2	20-24
1882	AOMIC	Male	2	1	1	20-24
1883	AOMIC	Male	2	2	2	20-24
1884	AOMIC	Male	1	1	1	20-24
1885	AOMIC	Male	1	1	1	20-24
1886	Healthy adults	Male	1	1	1	20-24
1887	Healthy adults	Male	1	1	1	20-24
1888	ICBM	Male	1	1	1	20-24
1889	ICBM	Male	1	2	2	20-24
1890	AOMIC	Female	1	1	1	20-24
1891	AOMIC	Female	1	1	1	20-24
1892	ICBM	Male	1	1	1	20-24
1893	ICBM	Male	1	1	1	20-24
1894	AOMIC	Female	1	1	1	20-24
1895	AOMIC	Female	1	1	1	20-24
1896	AOMIC	Female	1	1	1	20-24
1897	AOMIC	Female	1	1	1	20-24
1898	AOMIC	Female	1	1	1	20-24
1899	AOMIC	Female	1	1	1	20-24
1900	Healthy adults	Female	1	1	1	20-24
1901	Healthy adults	Female	1	1	1	20-24
1902	AOMIC	Female	1	1	1	20-24
1903	AOMIC	Female	1	1	1	20-24
1904	ICBM	Male	1	1	1	20-24
1905	ICBM	Male	1	1	1	20-24
1906	Healthy adults	Female	1	1	1	20-24
1907	Healthy adults	Female	1	1	1	20-24
1908	AOMIC	Male	1	1	1	20-24
1909	AOMIC	Male	3	1	2	20-24
1910	ICBM	Male	1	2	2	20-24
1911	ICBM	Male	2	2	2	20-24
1912	Pixar	Female	1	1	1	20-24
1913	Pixar	Female	1	1	1	20-24
1914	SALD	Female	3	2	3	20-24
1915	SALD	Female	1	2	2	20-24
1916	AOMIC	Male	1	2	2	20-24
1917	AOMIC	Male	1	2	2	20-24
1918	AOMIC	Female	4	4	4	20-24
1919	AOMIC	Female	4	2	2	20-24
1920	AOMIC	Male	1	2	2	20-24
1921	AOMIC	Male	1	2	2	20-24
1922	SALD	Female	1	1	1	20-24
1923	SALD	Female	1	1	1	20-24
1924	Petfrog	Male	1	2	2	20-24
1925	Petfrog	Male	1	2	2	20-24
1926	AOMIC	Male	1	1	1	20-24
1927	AOMIC	Male	1	1	1	20-24
1928	SALD	Female	4	2	2	20-24
1929	SALD	Female	1	2	2	20-24
1930	SALD	Female	2	2	2	20-24
1931	SALD	Female	4	2	2	20-24
1932	AOMIC	Female	3	2	2	20-24
1933	AOMIC	Female	3	2	2	20-24
1934	Petfrog	Male	1	2	2	20-24
1935	Petfrog	Male	1	2	2	20-24
1936	SALD	Female	1	2	2	20-24
1937	SALD	Female	1	2	2	20-24
1938	ICBM	Female	1	2	2	20-24
1939	ICBM	Female	1	2	2	20-24
1940	AOMIC	Male	2	2	2	20-24
1941	AOMIC	Male	2	2	2	20-24
1942	AOMIC	Male	2	2	2	20-24
1943	AOMIC	Male	2	2	2	20-24
1944	AOMIC	Female	1	2	2	20-24
1945	AOMIC	Female	1	2	2	20-24
1946	AOMIC	Female	4	2	2	20-24
1947	AOMIC	Female	4	2	2	20-24
1948	AOMIC	Male	1	1	1	20-24
1949	AOMIC	Male	1	1	1	20-24
1950	Healthy adults	Female	1	1	1	20-24
1951	Healthy adults	Female	1	1	1	20-24
1952	ICBM	Male	1	1	1	20-24
1953	ICBM	Male	1	1	1	20-24
1954	AOMIC	Male	1	1	1	20-24
1955	AOMIC	Male	1	1	1	20-24
1956	AOMIC	Female	1	2	2	20-24
1957	AOMIC	Female	1	2	2	20-24
1958	Pixar	Female	1	1	1	20-24
1959	Pixar	Female	1	1	1	20-24
1960	AOMIC	Male	1	1	1	20-24
1961	AOMIC	Male	1	1	1	20-24
1962	Healthy adults	Female	1	1	1	20-24
1963	Healthy adults	Female	1	1	1	20-24
1964	AOMIC	Male	4	1	2	20-24
1965	AOMIC	Male	2	1	1	20-24
1966	AOMIC	Female	2	1	1	20-24
1967	AOMIC	Female	2	1	1	20-24
1968	AOMIC	Female	2	1	1	20-24
1969	AOMIC	Female	2	1	1	20-24
1970	Healthy adults	Female	2	1	1	20-24
1971	Healthy adults	Female	2	1	1	20-24
1972	Healthy adults	Female	2	1	1	20-24
1973	Healthy adults	Female	1	1	1	20-24
1974	ICBM	Male	1	2	2	20-24
1975	ICBM	Male	1	1	1	20-24
1976	AOMIC	Male	2	2	2	20-24
1977	AOMIC	Male	2	2	2	20-24
1978	Healthy adults	Female	1	1	1	20-24
1979	Healthy adults	Female	1	1	1	20-24
1984	AOMIC	Male	1	1	1	20-24
1985	AOMIC	Male	1	1	1	20-24
1986	Healthy adults	Female	1	1	1	20-24
1987	Healthy adults	Female	1	1	1	20-24
1988	Healthy adults	Female	1	1	1	20-24
1989	Healthy adults	Female	1	1	1	20-24
1990	IXI	Male	1	1	1	20-24
1991	IXI	Male	1	1	1	20-24
1992	AOMIC	Male	1	1	1	20-24
1993	AOMIC	Male	1	1	1	20-24
1994	Healthy adults	Male	1	1	1	20-24
1995	Healthy adults	Male	1	2	2	20-24
1996	AOMIC	Female	4	3	3	20-24
1997	AOMIC	Female	4	2	2	20-24
1998	Petfrog	Male	1	1	1	20-24
1999	Petfrog	Male	1	1	1	20-24
2000	AOMIC	Female	1	1	1	20-24
2001	AOMIC	Female	2	1	1	20-24
2002	ICBM	Female	2	2	2	20-24
2003	ICBM	Female	1	2	2	20-24
2004	AOMIC	Male	3	1	3	20-24
2005	AOMIC	Male	1	1	1	20-24
2006	AOMIC	Female	2	1	1	20-24
2007	AOMIC	Female	1	1	1	20-24
2008	AOMIC	Male	1	1	1	20-24
2009	AOMIC	Male	1	1	1	20-24
2010	IXI	Male	1	1	1	20-24
2011	IXI	Male	1	1	1	20-24
2012	AOMIC	Male	3	1	3	20-24
2013	AOMIC	Male	3	2	3	20-24
2014	IXI	Female	2	1	1	20-24
2015	IXI	Female	2	1	1	20-24
2016	AOMIC	Male	4	2	2	20-24
2017	AOMIC	Male	4	2	2	20-24
2018	AOMIC	Female	1	2	2	20-24
2019	AOMIC	Female	1	2	2	20-24
2020	Healthy adults	Male	1	1	1	20-24
2021	Healthy adults	Male	1	1	1	20-24
2022	SALD	Male	1	1	1	20-24
2023	SALD	Male	1	1	1	20-24
2024	Petfrog	Male	1	1	1	20-24
2025	Petfrog	Male	1	1	1	20-24
2026	AOMIC	Female	4	2	3	20-24
2027	AOMIC	Female	4	2	3	20-24
2028	AOMIC	Female	1	2	2	20-24
2029	AOMIC	Female	1	2	2	20-24
2030	IXI	Male	1	2	2	20-24
2031	IXI	Male	1	1	1	20-24
2032	ICBM	Male	1	1	1	20-24
2033	ICBM	Male	1	1	1	20-24
2034	IXI	Male	1	1	1	20-24
[truncated: 951 more rows]

## Sheet: Fig2b
Figure 2B	Annotator	value
0	QA1	Acceptable, no changes
1	QA1	Acceptable, no changes
2	QA1	Acceptable, no changes
3	QA1	Acceptable, no changes
4	QA1	Acceptable, minor changes
5	QA1	Acceptable, no changes
6	QA1	Acceptable, minor changes
7	QA1	Acceptable, no changes
8	QA1	Acceptable, minor changes
9	QA1	Acceptable, minor changes
10	QA1	Acceptable, no changes
11	QA1	Acceptable, no changes
12	QA1	Acceptable, no changes
13	QA1	Acceptable, no changes
14	QA1	Acceptable, no changes
15	QA1	Acceptable, no changes
16	QA1	Acceptable, no changes
17	QA1	Acceptable, minor changes
18	QA1	Unacceptable, not visible/wrong location
19	QA1	Unacceptable, not visible/wrong location
20	QA1	Acceptable, no changes
21	QA1	Acceptable, minor changes
22	QA1	Unacceptable, major changes
23	QA1	Unacceptable, major changes
24	QA1	Acceptable, minor changes
25	QA1	Acceptable, minor changes
26	QA1	Acceptable, minor changes
27	QA1	Acceptable, minor changes
28	QA1	Acceptable, minor changes
29	QA1	Acceptable, minor changes
30	QA1	Unacceptable, major changes
31	QA1	Acceptable, no changes
32	QA1	Unacceptable, major changes
33	QA1	Acceptable, no changes
34	QA1	Acceptable, no changes
35	QA1	Unacceptable, not visible/wrong location
36	QA1	Acceptable, no changes
37	QA1	Acceptable, no changes
38	QA1	Acceptable, minor changes
39	QA1	Acceptable, minor changes
40	QA1	Acceptable, minor changes
41	QA1	Acceptable, minor changes
42	QA1	Acceptable, no changes
43	QA1	Acceptable, no changes
44	QA1	Unacceptable, not visible/wrong location
45	QA1	Acceptable, no changes
46	QA1	Acceptable, no changes
47	QA1	Acceptable, minor changes
48	QA1	Acceptable, minor changes
49	QA1	Acceptable, minor changes
50	QA1	Acceptable, minor changes
51	QA1	Acceptable, minor changes
52	QA1	Acceptable, no changes
53	QA1	Acceptable, no changes
54	QA1	Acceptable, no changes
55	QA1	Acceptable, no changes
56	QA1	Acceptable, no changes
57	QA1	Acceptable, no changes
58	QA1	Acceptable, no changes
59	QA1	Acceptable, no changes
60	QA1	Acceptable, no changes
61	QA1	Acceptable, no changes
62	QA1	Acceptable, no changes
63	QA1	Acceptable, no changes
64	QA1	Acceptable, no changes
65	QA1	Acceptable, no changes
66	QA1	Acceptable, no changes
67	QA1	Acceptable, no changes
68	QA1	Acceptable, no changes
69	QA1	Unacceptable, not visible/wrong location
70	QA1	Unacceptable, not visible/wrong location
71	QA1	Unacceptable, not visible/wrong location
72	QA1	Acceptable, no changes
73	QA1	Acceptable, minor changes
74	QA1	Acceptable, minor changes
75	QA1	Acceptable, minor changes
76	QA1	Acceptable, no changes
77	QA1	Acceptable, no changes
78	QA1	Unacceptable, not visible/wrong location
79	QA1	Unacceptable, not visible/wrong location
80	QA1	Acceptable, no changes
81	QA1	Acceptable, minor changes
82	QA1	Acceptable, no changes
83	QA1	Acceptable, no changes
84	QA1	Acceptable, no changes
85	QA1	Acceptable, minor changes
86	QA1	Acceptable, no changes
87	QA1	Acceptable, no changes
88	QA1	Acceptable, no changes
89	QA1	Acceptable, no changes
90	QA1	Acceptable, no changes
91	QA1	Acceptable, no changes
92	QA1	Acceptable, no changes
93	QA1	Acceptable, no changes
94	QA1	Acceptable, minor changes
95	QA1	Acceptable, minor changes
96	QA1	Acceptable, no changes
97	QA1	Acceptable, minor changes
98	QA1	Unacceptable, not visible/wrong location
99	QA1	Unacceptable, not visible/wrong location
100	QA1	Acceptable, no changes
101	QA1	Acceptable, no changes
102	QA1	Acceptable, no changes
103	QA1	Acceptable, no changes
104	QA1	Acceptable, no changes
105	QA1	Acceptable, no changes
106	QA1	Acceptable, no changes
107	QA1	Acceptable, no changes
108	QA1	Unacceptable, not visible/wrong location
109	QA1	Unacceptable, not visible/wrong location
110	QA1	Acceptable, no changes
111	QA1	Acceptable, no changes
112	QA1	Acceptable, no changes
113	QA1	Acceptable, no changes
114	QA1	Acceptable, no changes
115	QA1	Acceptable, no changes
116	QA1	Unacceptable, not visible/wrong location
117	QA1	Unacceptable, not visible/wrong location
118	QA1	Acceptable, minor changes
119	QA1	Acceptable, minor changes
120	QA1	Acceptable, no changes
121	QA1	Acceptable, no changes
122	QA1	Acceptable, no changes
123	QA1	Acceptable, no changes
124	QA1	Acceptable, no changes
125	QA1	Acceptable, no changes
126	QA1	Acceptable, no changes
127	QA1	Acceptable, no changes
128	QA1	Acceptable, minor changes
129	QA1	Acceptable, minor changes
130	QA1	Acceptable, no changes
131	QA1	Acceptable, no changes
132	QA1	Acceptable, minor changes
133	QA1	Acceptable, minor changes
134	QA1	Unacceptable, not visible/wrong location
135	QA1	Acceptable, no changes
136	QA1	Acceptable, no changes
137	QA1	Acceptable, no changes
138	QA1	Acceptable, no changes
139	QA1	Acceptable, no changes
140	QA1	Acceptable, no changes
141	QA1	Acceptable, no changes
142	QA1	Acceptable, no changes
143	QA1	Acceptable, no changes
144	QA1	Acceptable, no changes
145	QA1	Acceptable, no changes
146	QA1	Acceptable, no changes
147	QA1	Acceptable, no changes
148	QA1	Acceptable, no changes
149	QA1	Acceptable, no changes
150	QA1	Acceptable, no changes
151	QA1	Acceptable, no changes
152	QA1	Acceptable, no changes
153	QA1	Unacceptable, major changes
154	QA1	Acceptable, minor changes
155	QA1	Acceptable, minor changes
156	QA1	Unacceptable, major changes
157	QA1	Acceptable, minor changes
158	QA1	Acceptable, no changes
159	QA1	Acceptable, no changes
160	QA1	Acceptable, no changes
161	QA1	Acceptable, no changes
162	QA1	Acceptable, no changes
163	QA1	Acceptable, no changes
164	QA1	Acceptable, no changes
165	QA1	Acceptable, no changes
166	QA1	Acceptable, no changes
167	QA1	Acceptable, no changes
168	QA1	Acceptable, no changes
169	QA1	Acceptable, minor changes
170	QA1	Unacceptable, major changes
171	QA1	Acceptable, no changes
172	QA1	Acceptable, no changes
173	QA1	Acceptable, no changes
174	QA1	Acceptable, no changes
175	QA1	Acceptable, no changes
176	QA1	Acceptable, minor changes
177	QA1	Acceptable, no changes
178	QA1	Acceptable, no changes
179	QA1	Acceptable, no changes
180	QA1	Acceptable, no changes
181	QA1	Acceptable, no changes
182	QA1	Acceptable, no changes
183	QA1	Acceptable, minor changes
184	QA1	Acceptable, minor changes
185	QA1	Acceptable, minor changes
186	QA1	Acceptable, no changes
187	QA1	Acceptable, no changes
188	QA1	Acceptable, minor changes
189	QA1	Acceptable, no changes
190	QA1	Acceptable, no changes
191	QA1	Acceptable, minor changes
192	QA1	Acceptable, minor changes
193	QA1	Acceptable, minor changes
194	QA1	Unacceptable, not visible/wrong location
195	QA1	Unacceptable, not visible/wrong location
196	QA1	Unacceptable, not visible/wrong location
197	QA1	Unacceptable, not visible/wrong location
198	QA1	Acceptable, minor changes
199	QA1	Acceptable, minor changes
200	QA1	Acceptable, minor changes
201	QA1	Acceptable, minor changes
202	QA1	Acceptable, no changes
203	QA1	Acceptable, no changes
204	QA1	Acceptable, no changes
205	QA1	Acceptable, no changes
206	QA1	Acceptable, no changes
207	QA1	Acceptable, no changes
208	QA1	Acceptable, no changes
209	QA1	Acceptable, no changes
210	QA1	Acceptable, no changes
211	QA1	Acceptable, no changes
212	QA1	Acceptable, no changes
213	QA1	Acceptable, no changes
214	QA1	Acceptable, no changes
215	QA1	Acceptable, no changes
216	QA1	Acceptable, minor changes
217	QA1	Acceptable, no changes
218	QA1	Acceptable, no changes
219	QA1	Acceptable, no changes
220	QA1	Unacceptable, not visible/wrong location
221	QA1	Unacceptable, not visible/wrong location
222	QA1	Acceptable, minor changes
223	QA1	Acceptable, minor changes
224	QA1	Unacceptable, not visible/wrong location
225	QA1	Unacceptable, not visible/wrong location
226	QA1	Acceptable, no changes
227	QA1	Acceptable, no changes
228	QA1	Acceptable, no changes
229	QA1	Acceptable, no changes
230	QA1	Unacceptable, not visible/wrong location
231	QA1	Unacceptable, not visible/wrong location
232	QA1	Acceptable, no changes
233	QA1	Acceptable, no changes
234	QA1	Unacceptable, major changes
235	QA1	Acceptable, no changes
236	QA1	Acceptable, minor changes
237	QA1	Acceptable, no changes
238	QA1	Acceptable, no changes
239	QA1	Acceptable, no changes
240	QA1	Acceptable, no changes
241	QA1	Acceptable, no changes
242	QA1	Acceptable, no changes
243	QA1	Acceptable, no changes
244	QA1	Acceptable, no changes
245	QA1	Acceptable, no changes
246	QA1	Unacceptable, not visible/wrong location
247	QA1	Unacceptable, not visible/wrong location
248	QA1	Acceptable, no changes
249	QA1	Acceptable, no changes
250	QA1	Acceptable, minor changes
251	QA1	Acceptable, minor changes
252	QA1	Acceptable, no changes
253	QA1	Acceptable, no changes
254	QA1	Acceptable, no changes
255	QA1	Acceptable, no changes
256	QA1	Acceptable, no changes
257	QA1	Acceptable, no changes
258	QA1	Acceptable, minor changes
259	QA1	Acceptable, no changes
260	QA1	Acceptable, no changes
261	QA1	Unacceptable, major changes
262	QA1	Acceptable, no changes
263	QA1	Acceptable, no changes
264	QA1	Acceptable, no changes
265	QA1	Acceptable, no changes
266	QA1	Acceptable, no changes
267	QA1	Acceptable, no changes
268	QA1	Acceptable, no changes
269	QA1	Acceptable, minor changes
270	QA1	Acceptable, no changes
271	QA1	Acceptable, no changes
272	QA1	Acceptable, no changes
273	QA1	Acceptable, minor changes
274	QA1	Acceptable, no changes
275	QA1	Acceptable, no changes
276	QA1	Acceptable, minor changes
277	QA1	Acceptable, minor changes
278	QA1	Unacceptable, not visible/wrong location
279	QA1	Unacceptable, not visible/wrong location
280	QA1	Acceptable, no changes
281	QA1	Acceptable, no changes
282	QA1	Acceptable, no changes
283	QA1	Acceptable, no changes
284	QA1	Acceptable, no changes
285	QA1	Acceptable, no changes
286	QA1	Acceptable, no changes
287	QA1	Acceptable, minor changes
288	QA1	Acceptable, no changes
289	QA1	Acceptable, no changes
290	QA1	Acceptable, minor changes
291	QA1	Unacceptable, major changes
292	QA1	Unacceptable, not visible/wrong location
293	QA1	Unacceptable, not visible/wrong location
294	QA1	Acceptable, no changes
295	QA1	Acceptable, no changes
296	QA1	Acceptable, minor changes
297	QA1	Acceptable, minor changes
298	QA1	Acceptable, minor changes
299	QA1	Acceptable, minor changes
300	QA1	Acceptable, minor changes
301	QA1	Acceptable, minor changes
302	QA1	Acceptable, no changes
303	QA1	Acceptable, no changes
304	QA1	Acceptable, minor changes
305	QA1	Acceptable, minor changes
306	QA1	Acceptable, no changes
307	QA1	Acceptable, no changes
308	QA1	Acceptable, no changes
309	QA1	Acceptable, no changes
310	QA1	Acceptable, no changes
311	QA1	Acceptable, no changes
312	QA1	Acceptable, no changes
313	QA1	Acceptable, no changes
314	QA1	Acceptable, no changes
315	QA1	Acceptable, no changes
316	QA1	Acceptable, no changes
317	QA1	Acceptable, no changes
318	QA1	Acceptable, no changes
319	QA1	Acceptable, no changes
320	QA1	Acceptable, no changes
321	QA1	Acceptable, no changes
322	QA1	Acceptable, no changes
323	QA1	Acceptable, no changes
324	QA1	Acceptable, no changes
325	QA1	Acceptable, no changes
326	QA1	Acceptable, no changes
327	QA1	Acceptable, no changes
328	QA1	Acceptable, no changes
329	QA1	Acceptable, no changes
330	QA1	Acceptable, no changes
331	QA1	Unacceptable, major changes
332	QA1	Acceptable, no changes
333	QA1	Acceptable, no changes
334	QA1	Acceptable, minor changes
335	QA1	Acceptable, minor changes
336	QA1	Acceptable, no changes
337	QA1	Acceptable, no changes
338	QA1	Unacceptable, not visible/wrong location
339	QA1	Unacceptable, not visible/wrong location
340	QA1	Acceptable, no changes
341	QA1	Acceptable, no changes
342	QA1	Acceptable, no changes
343	QA1	Acceptable, no changes
344	QA1	Acceptable, no changes
345	QA1	Acceptable, no changes
346	QA1	Acceptable, no changes
347	QA1	Acceptable, no changes
348	QA1	Acceptable, no changes
349	QA1	Acceptable, no changes
350	QA1	Acceptable, no changes
351	QA1	Acceptable, no changes
352	QA1	Acceptable, no changes
353	QA1	Acceptable, no changes
354	QA1	Acceptable, no changes
355	QA1	Acceptable, no changes
356	QA1	Acceptable, no changes
357	QA1	Acceptable, no changes
358	QA1	Acceptable, no changes
359	QA1	Acceptable, no changes
360	QA1	Acceptable, no changes
361	QA1	Acceptable, no changes
362	QA1	Acceptable, no changes
363	QA1	Acceptable, no changes
364	QA1	Acceptable, no changes
365	QA1	Acceptable, minor changes
366	QA1	Acceptable, no changes
367	QA1	Acceptable, no changes
368	QA1	Acceptable, no changes
369	QA1	Acceptable, no changes
370	QA1	Acceptable, no changes
371	QA1	Acceptable, no changes
372	QA1	Acceptable, no changes
373	QA1	Acceptable, no changes
374	QA1	Acceptable, no changes
375	QA1	Acceptable, no changes
376	QA1	Acceptable, minor changes
377	QA1	Acceptable, minor changes
378	QA1	Acceptable, minor changes
379	QA1	Acceptable, no changes
380	QA1	Acceptable, no changes
381	QA1	Acceptable, no changes
382	QA1	Acceptable, no changes
383	QA1	Acceptable, no changes
384	QA1	Acceptable, no changes
385	QA1	Acceptable, no changes
386	QA1	Acceptable, no changes
387	QA1	Acceptable, no changes
388	QA1	Acceptable, no changes
389	QA1	Acceptable, no changes
390	QA1	Acceptable, no changes
391	QA1	Acceptable, no changes
392	QA1	Acceptable, no changes
393	QA1	Acceptable, no changes
394	QA1	Acceptable, no changes
395	QA1	Acceptable, no changes
396	QA1	Acceptable, no changes
397	QA1	Acceptable, no changes
398	QA1	Unacceptable, major changes
399	QA1	Acceptable, minor changes
400	QA1	Acceptable, minor changes
401	QA1	Acceptable, minor changes
402	QA1	Acceptable, minor changes
403	QA1	Acceptable, minor changes
404	QA1	Acceptable, minor changes
405	QA1	Acceptable, minor changes
406	QA1	Acceptable, minor changes
407	QA1	Acceptable, minor changes
408	QA1	Acceptable, minor changes
409	QA1	Acceptable, minor changes
410	QA1	Acceptable, minor changes
411	QA1	Acceptable, minor changes
412	QA1	Acceptable, minor changes
413	QA1	Acceptable, no changes
414	QA1	Acceptable, no changes
415	QA1	Acceptable, no changes
416	QA1	Acceptable, minor changes
417	QA1	Unacceptable, not visible/wrong location
418	QA1	Acceptable, minor changes
419	QA1	Acceptable, no changes
420	QA1	Acceptable, no changes
421	QA1	Acceptable, minor changes
422	QA1	Acceptable, minor changes
423	QA1	Acceptable, no changes
424	QA1	Acceptable, no changes
425	QA1	Acceptable, no changes
426	QA1	Acceptable, no changes
427	QA1	Acceptable, no changes
428	QA1	Acceptable, no changes
429	QA1	Acceptable, no changes
430	QA1	Acceptable, no changes
431	QA1	Acceptable, no changes
432	QA1	Acceptable, no changes
433	QA1	Acceptable, no changes
434	QA1	Acceptable, no changes
435	QA1	Acceptable, no changes
436	QA1	Acceptable, no changes
437	QA1	Acceptable, no changes
438	QA1	Acceptable, no changes
439	QA1	Acceptable, no changes
440	QA1	Acceptable, no changes
441	QA1	Acceptable, no changes
442	QA1	Acceptable, no changes
443	QA1	Acceptable, no changes
444	QA1	Acceptable, no changes
445	QA1	Acceptable, no changes
446	QA1	Acceptable, no changes
447	QA1	Acceptable, no changes
448	QA1	Acceptable, no changes
449	QA1	Acceptable, no changes
450	QA1	Acceptable, no changes
451	QA1	Acceptable, no changes
452	QA1	Acceptable, no changes
453	QA1	Acceptable, no changes
454	QA1	Acceptable, minor changes
455	QA1	Acceptable, minor changes
456	QA1	Acceptable, minor changes
457	QA1	Acceptable, minor changes
458	QA1	Acceptable, minor changes
459	QA1	Acceptable, minor changes
460	QA1	Acceptable, minor changes
461	QA1	Acceptable, no changes
462	QA1	Acceptable, no changes
463	QA1	Acceptable, no changes
464	QA1	Acceptable, no changes
465	QA1	Acceptable, no changes
466	QA1	Acceptable, no changes
467	QA1	Acceptable, no changes
468	QA1	Acceptable, no changes
469	QA1	Acceptable, no changes
470	QA1	Acceptable, no changes
471	QA1	Acceptable, no changes
472	QA1	Acceptable, no changes
473	QA1	Acceptable, no changes
474	QA1	Acceptable, no changes
475	QA1	Acceptable, no changes
476	QA1	Acceptable, no changes
477	QA1	Acceptable, no changes
478	QA1	Acceptable, no changes
479	QA1	Acceptable, no changes
480	QA1	Acceptable, no changes
481	QA1	Acceptable, no changes
482	QA1	Acceptable, no changes
483	QA1	Acceptable, no changes
484	QA1	Acceptable, no changes
485	QA1	Acceptable, no changes
486	QA1	Acceptable, no changes
487	QA1	Acceptable, minor changes
488	QA1	Acceptable, no changes
489	QA1	Acceptable, no changes
490	QA1	Acceptable, no changes
491	QA1	Acceptable, no changes
492	QA1	Acceptable, no changes
493	QA1	Acceptable, no changes
494	QA1	Acceptable, minor changes
495	QA1	Acceptable, minor changes
496	QA1	Acceptable, no changes
497	QA1	Acceptable, no changes
498	QA1	Acceptable, no changes
499	QA1	Unacceptable, not visible/wrong location
500	QA1	Acceptable, no changes
501	QA1	Acceptable, no changes
502	QA1	Acceptable, no changes
503	QA1	Acceptable, no changes
504	QA1	Acceptable, no changes
505	QA1	Acceptable, no changes
506	QA1	Acceptable, no changes
507	QA1	Acceptable, no changes
508	QA1	Acceptable, no changes
509	QA1	Acceptable, no changes
510	QA1	Acceptable, no changes
511	QA1	Acceptable, no changes
512	QA1	Acceptable, no changes
513	QA1	Acceptable, no changes
514	QA1	Acceptable, no changes
515	QA1	Acceptable, no changes
516	QA1	Acceptable, no changes
517	QA1	Acceptable, no changes
518	QA1	Acceptable, no changes
519	QA1	Acceptable, no changes
520	QA1	Acceptable, no changes
521	QA1	Acceptable, no changes
522	QA1	Acceptable, no changes
523	QA1	Acceptable, no changes
524	QA1	Acceptable, no changes
525	QA1	Acceptable, no changes
526	QA1	Acceptable, minor changes
527	QA1	Acceptable, minor changes
528	QA1	Acceptable, minor changes
529	QA1	Acceptable, minor changes
530	QA1	Acceptable, no changes
531	QA1	Acceptable, no changes
532	QA1	Acceptable, no changes
533	QA1	Acceptable, no changes
534	QA1	Acceptable, minor changes
535	QA1	Acceptable, no changes
536	QA1	Acceptable, no changes
537	QA1	Acceptable, no changes
538	QA1	Acceptable, no changes
539	QA1	Acceptable, no changes
540	QA1	Acceptable, no changes
541	QA1	Acceptable, no changes
542	QA1	Acceptable, no changes
543	QA1	Acceptable, no changes
544	QA1	Acceptable, no changes
545	QA1	Acceptable, no changes
546	QA1	Acceptable, no changes
547	QA1	Acceptable, no changes
548	QA1	Acceptable, no changes
549	QA1	Acceptable, no changes
550	QA1	Acceptable, no changes
551	QA1	Acceptable, no changes
552	QA1	Unacceptable, not visible/wrong location
553	QA1	Unacceptable, not visible/wrong location
554	QA1	Acceptable, no changes
555	QA1	Acceptable, no changes
556	QA1	Acceptable, no changes
557	QA1	Acceptable, no changes
558	QA1	Acceptable, no changes
559	QA1	Acceptable, no changes
560	QA1	Acceptable, no changes
561	QA1	Acceptable, no changes
562	QA1	Acceptable, no changes
563	QA1	Acceptable, minor changes
564	QA1	Acceptable, no changes
565	QA1	Acceptable, no changes
566	QA1	Acceptable, no changes
567	QA1	Acceptable, no changes
568	QA1	Acceptable, no changes
569	QA1	Acceptable, no changes
570	QA1	Acceptable, minor changes
571	QA1	Unacceptable, major changes
572	QA1	Acceptable, no changes
573	QA1	Acceptable, no changes
574	QA1	Acceptable, no changes
575	QA1	Acceptable, no changes
576	QA1	Acceptable, no changes
577	QA1	Acceptable, no changes
578	QA1	Acceptable, no changes
579	QA1	Acceptable, no changes
580	QA1	Acceptable, no changes
581	QA1	Acceptable, no changes
582	QA1	Unacceptable, major changes
583	QA1	Unacceptable, major changes
584	QA1	Acceptable, no changes
585	QA1	Acceptable, no changes
586	QA1	Acceptable, no changes
587	QA1	Acceptable, no changes
588	QA1	Acceptable, no changes
589	QA1	Acceptable, no changes
590	QA1	Acceptable, no changes
591	QA1	Acceptable, no changes
592	QA1	Acceptable, no changes
593	QA1	Acceptable, no changes
594	QA1	Acceptable, no changes
595	QA1	Acceptable, no changes
596	QA1	Acceptable, no changes
597	QA1	Acceptable, no changes
598	QA1	Acceptable, no changes
599	QA1	Acceptable, no changes
600	QA1	Acceptable, no changes
601	QA1	Acceptable, no changes
602	QA1	Acceptable, no changes
603	QA1	Acceptable, no changes
604	QA1	Acceptable, no changes
605	QA1	Acceptable, no changes
606	QA1	Acceptable, no changes
607	QA1	Acceptable, no changes
608	QA1	Acceptable, no changes
609	QA1	Acceptable, no changes
610	QA1	Acceptable, no changes
611	QA1	Acceptable, no changes
612	QA1	Acceptable, no changes
613	QA1	Unacceptable, major changes
614	QA1	Acceptable, no changes
615	QA1	Acceptable, no changes
616	QA1	Acceptable, no changes
617	QA1	Acceptable, no changes
618	QA1	Acceptable, no changes
619	QA1	Acceptable, no changes
620	QA1	Acceptable, no changes
621	QA1	Acceptable, no changes
622	QA1	Acceptable, no changes
623	QA1	Acceptable, no changes
624	QA1	Acceptable, no changes
625	QA1	Acceptable, no changes
626	QA1	Acceptable, no changes
627	QA1	Acceptable, no changes
628	QA1	Acceptable, no changes
629	QA1	Acceptable, no changes
630	QA1	Acceptable, no changes
631	QA1	Acceptable, no changes
632	QA1	Acceptable, no changes
633	QA1	Acceptable, no changes
634	QA1	Acceptable, no changes
635	QA1	Acceptable, no changes
636	QA1	Acceptable, no changes
637	QA1	Acceptable, no changes
638	QA1	Acceptable, no changes
639	QA1	Acceptable, no changes
640	QA1	Acceptable, no changes
641	QA1	Acceptable, no changes
642	QA1	Acceptable, no changes
643	QA1	Acceptable, no changes
644	QA1	Acceptable, no changes
645	QA1	Acceptable, no changes
646	QA1	Acceptable, no changes
647	QA1	Acceptable, no changes
648	QA1	Acceptable, no changes
649	QA1	Acceptable, no changes
650	QA1	Acceptable, minor changes
651	QA1	Acceptable, minor changes
652	QA1	Acceptable, no changes
653	QA1	Acceptable, no changes
654	QA1	Acceptable, minor changes
655	QA1	Acceptable, minor changes
656	QA1	Acceptable, no changes
657	QA1	Acceptable, no changes
658	QA1	Acceptable, no changes
659	QA1	Acceptable, no changes
660	QA1	Acceptable, no changes
661	QA1	Acceptable, no changes
662	QA1	Acceptable, no changes
663	QA1	Acceptable, no changes
664	QA1	Acceptable, no changes
665	QA1	Acceptable, no changes
666	QA1	Acceptable, no changes
667	QA1	Acceptable, no changes
668	QA1	Acceptable, no changes
669	QA1	Acceptable, no changes
670	QA1	Acceptable, no changes
671	QA1	Acceptable, no changes
672	QA1	Unacceptable, major changes
673	QA1	Unacceptable, major changes
674	QA1	Acceptable, no changes
675	QA1	Acceptable, no changes
676	QA1	Acceptable, no changes
677	QA1	Acceptable, no changes
678	QA1	Acceptable, minor changes
679	QA1	Acceptable, no changes
680	QA1	Acceptable, no changes
681	QA1	Acceptable, no changes
682	QA1	Acceptable, no changes
683	QA1	Acceptable, no changes
684	QA1	Acceptable, no changes
685	QA1	Acceptable, no changes
686	QA1	Acceptable, no changes
687	QA1	Acceptable, no changes
688	QA1	Acceptable, no changes
689	QA1	Acceptable, no changes
690	QA1	Acceptable, no changes
691	QA1	Acceptable, no changes
692	QA1	Acceptable, no changes
693	QA1	Acceptable, no changes
694	QA1	Acceptable, no changes
695	QA1	Acceptable, no changes
696	QA1	Acceptable, no changes
697	QA1	Acceptable, no changes
698	QA1	Acceptable, no changes
699	QA1	Acceptable, no changes
700	QA1	Unacceptable, not visible/wrong location
701	QA1	Unacceptable, not visible/wrong location
702	QA1	Acceptable, no changes
703	QA1	Acceptable, no changes
704	QA1	Acceptable, no changes
705	QA1	Acceptable, no changes
706	QA1	Acceptable, no changes
707	QA1	Acceptable, no changes
708	QA1	Acceptable, no changes
709	QA1	Acceptable, no changes
710	QA1	Acceptable, no changes
711	QA1	Acceptable, no changes
712	QA1	Acceptable, no changes
713	QA1	Acceptable, no changes
714	QA1	Acceptable, no changes
715	QA1	Acceptable, no changes
716	QA1	Acceptable, no changes
717	QA1	Acceptable, no changes
718	QA1	Acceptable, no changes
719	QA1	Acceptable, no changes
720	QA1	Acceptable, minor changes
721	QA1	Acceptable, minor changes
722	QA1	Acceptable, no changes
723	QA1	Acceptable, no changes
724	QA1	Acceptable, no changes
725	QA1	Acceptable, no changes
726	QA1	Acceptable, no changes
727	QA1	Acceptable, no changes
728	QA1	Acceptable, no changes
729	QA1	Acceptable, minor changes
730	QA1	Acceptable, no changes
731	QA1	Acceptable, no changes
732	QA1	Acceptable, no changes
733	QA1	Acceptable, no changes
734	QA1	Acceptable, no changes
735	QA1	Acceptable, no changes
736	QA1	Acceptable, no changes
737	QA1	Acceptable, no changes
738	QA1	Acceptable, no changes
739	QA1	Acceptable, no changes
740	QA1	Acceptable, no changes
741	QA1	Acceptable, no changes
742	QA1	Acceptable, no changes
743	QA1	Acceptable, no changes
744	QA1	Unacceptable, major changes
745	QA1	Unacceptable, major changes
746	QA1	Acceptable, minor changes
747	QA1	Acceptable, minor changes
748	QA1	Acceptable, no changes
749	QA1	Acceptable, no changes
750	QA1	Acceptable, no changes
751	QA1	Acceptable, no changes
752	QA1	Acceptable, no changes
753	QA1	Acceptable, no changes
754	QA1	Acceptable, no changes
755	QA1	Acceptable, no changes
756	QA1	Acceptable, no changes
757	QA1	Acceptable, no changes
758	QA1	Acceptable, no changes
759	QA1	Acceptable, no changes
760	QA1	Acceptable, no changes
761	QA1	Acceptable, no changes
762	QA1	Acceptable, no changes
763	QA1	Acceptable, no changes
764	QA1	Acceptable, no changes
765	QA1	Acceptable, no changes
766	QA1	Acceptable, no changes
767	QA1	Acceptable, no changes
768	QA1	Acceptable, no changes
769	QA1	Acceptable, no changes
770	QA1	Acceptable, no changes
771	QA1	Acceptable, no changes
772	QA1	Acceptable, no changes
773	QA1	Acceptable, no changes
774	QA1	Acceptable, no changes
775	QA1	Acceptable, no changes
776	QA1	Acceptable, no changes
777	QA1	Acceptable, minor changes
778	QA1	Acceptable, minor changes
779	QA1	Acceptable, no changes
780	QA1	Acceptable, minor changes
781	QA1	Acceptable, no changes
782	QA1	Acceptable, no changes
783	QA1	Acceptable, no changes
784	QA1	Acceptable, no changes
785	QA1	Acceptable, no changes
786	QA1	Acceptable, no changes
787	QA1	Acceptable, no changes
788	QA1	Acceptable, no changes
789	QA1	Acceptable, no changes
790	QA1	Acceptable, no changes
791	QA1	Acceptable, no changes
792	QA1	Acceptable, no changes
793	QA1	Acceptable, no changes
794	QA1	Acceptable, no changes
795	QA1	Acceptable, no changes
796	QA1	Acceptable, no changes
797	QA1	Acceptable, no changes
798	QA1	Acceptable, no changes
799	QA1	Acceptable, no changes
800	QA1	Acceptable, no changes
801	QA1	Acceptable, no changes
802	QA1	Acceptable, no changes
803	QA1	Acceptable, no changes
804	QA1	Acceptable, no changes
805	QA1	Acceptable, no changes
806	QA1	Acceptable, no changes
807	QA1	Acceptable, no changes
808	QA1	Acceptable, no changes
809	QA1	Acceptable, no changes
810	QA1	Acceptable, no changes
811	QA1	Acceptable, no changes
812	QA1	Acceptable, no changes
813	QA1	Acceptable, no changes
814	QA1	Acceptable, no changes
815	QA1	Acceptable, no changes
816	QA1	Acceptable, no changes
817	QA1	Acceptable, no changes
818	QA1	Acceptable, no changes
819	QA1	Acceptable, no changes
820	QA1	Acceptable, no changes
821	QA1	Acceptable, no changes
822	QA1	Acceptable, no changes
823	QA1	Acceptable, no changes
824	QA1	Acceptable, no changes
825	QA1	Acceptable, no changes
826	QA1	Acceptable, no changes
827	QA1	Acceptable, no changes
828	QA1	Acceptable, no changes
829	QA1	Acceptable, no changes
830	QA1	Acceptable, no changes
831	QA1	Acceptable, no changes
832	QA1	Acceptable, no changes
833	QA1	Acceptable, no changes
834	QA1	Acceptable, no changes
835	QA1	Acceptable, no changes
836	QA1	Acceptable, no changes
837	QA1	Acceptable, minor changes
838	QA1	Acceptable, no changes
839	QA1	Acceptable, no changes
840	QA1	Acceptable, no changes
841	QA1	Acceptable, no changes
842	QA1	Acceptable, no changes
843	QA1	Acceptable, no changes
844	QA1	Acceptable, no changes
845	QA1	Acceptable, no changes
846	QA1	Acceptable, no changes
847	QA1	Acceptable, no changes
848	QA1	Acceptable, no changes
849	QA1	Acceptable, no changes
850	QA1	Acceptable, no changes
851	QA1	Acceptable, no changes
852	QA1	Acceptable, no changes
853	QA1	Acceptable, no changes
854	QA1	Acceptable, no changes
855	QA1	Acceptable, no changes
856	QA1	Acceptable, no changes
857	QA1	Acceptable, no changes
858	QA1	Acceptable, no changes
859	QA1	Acceptable, no changes
860	QA1	Acceptable, minor changes
861	QA1	Acceptable, minor changes
862	QA1	Acceptable, minor changes
863	QA1	Acceptable, minor changes
864	QA1	Acceptable, no changes
865	QA1	Acceptable, no changes
866	QA1	Acceptable, minor changes
867	QA1	Acceptable, minor changes
868	QA1	Acceptable, no changes
869	QA1	Acceptable, no changes
870	QA1	Acceptable, no changes
871	QA1	Acceptable, no changes
872	QA1	Acceptable, no changes
873	QA1	Acceptable, no changes
874	QA1	Acceptable, no changes
875	QA1	Acceptable, no changes
876	QA1	Acceptable, no changes
877	QA1	Acceptable, no changes
878	QA1	Acceptable, no changes
879	QA1	Acceptable, no changes
880	QA1	Acceptable, no changes
881	QA1	Acceptable, no changes
882	QA1	Unacceptable, major changes
883	QA1	Unacceptable, major changes
884	QA1	Acceptable, minor changes
885	QA1	Acceptable, minor changes
886	QA1	Acceptable, no changes
887	QA1	Acceptable, no changes
888	QA1	Acceptable, no changes
889	QA1	Acceptable, no changes
890	QA1	Acceptable, no changes
891	QA1	Acceptable, no changes
892	QA1	Acceptable, no changes
893	QA1	Acceptable, no changes
894	QA1	Acceptable, no changes
895	QA1	Acceptable, no changes
896	QA1	Acceptable, no changes
897	QA1	Acceptable, no changes
898	QA1	Acceptable, no changes
899	QA1	Acceptable, no changes
900	QA1	Acceptable, no changes
901	QA1	Acceptable, no changes
902	QA1	Acceptable, no changes
903	QA1	Acceptable, no changes
904	QA1	Acceptable, no changes
905	QA1	Acceptable, no changes
906	QA1	Acceptable, no changes
907	QA1	Acceptable, no changes
908	QA1	Acceptable, minor changes
909	QA1	Unacceptable, major changes
910	QA1	Acceptable, no changes
911	QA1	Acceptable, no changes
912	QA1	Unacceptable, major changes
913	QA1	Acceptable, minor changes
914	QA1	Acceptable, no changes
915	QA1	Acceptable, no changes
916	QA1	Unacceptable, major changes
917	QA1	Unacceptable, major changes
918	QA1	Unacceptable, not visible/wrong location
919	QA1	Unacceptable, not visible/wrong location
920	QA1	Acceptable, no changes
921	QA1	Acceptable, no changes
922	QA1	Acceptable, no changes
923	QA1	Acceptable, no changes
924	QA1	Acceptable, no changes
925	QA1	Acceptable, no changes
926	QA1	Acceptable, no changes
927	QA1	Acceptable, no changes
928	QA1	Acceptable, no changes
929	QA1	Acceptable, no changes
930	QA1	Acceptable, no changes
931	QA1	Acceptable, no changes
932	QA1	Acceptable, no changes
933	QA1	Acceptable, no changes
934	QA1	Acceptable, no changes
935	QA1	Acceptable, no changes
936	QA1	Acceptable, no changes
937	QA1	Acceptable, no changes
938	QA1	Acceptable, no changes
939	QA1	Acceptable, no changes
940	QA1	Acceptable, no changes
941	QA1	Acceptable, no changes
942	QA1	Acceptable, no changes
943	QA1	Acceptable, no changes
944	QA1	Acceptable, minor changes
945	QA1	Acceptable, minor changes
946	QA1	Acceptable, no changes
947	QA1	Acceptable, no changes
948	QA1	Acceptable, no changes
949	QA1	Acceptable, no changes
950	QA1	Acceptable, no changes
951	QA1	Acceptable, no changes
952	QA1	Acceptable, no changes
953	QA1	Acceptable, no changes
954	QA1	Acceptable, no changes
955	QA1	Acceptable, no changes
956	QA1	Acceptable, no changes
957	QA1	Acceptable, no changes
958	QA1	Acceptable, no changes
959	QA1	Acceptable, no changes
960	QA1	Acceptable, no changes
961	QA1	Acceptable, no changes
962	QA1	Acceptable, no changes
963	QA1	Acceptable, no changes
964	QA1	Acceptable, minor changes
965	QA1	Acceptable, no changes
966	QA1	Acceptable, no changes
967	QA1	Acceptable, no changes
968	QA1	Acceptable, no changes
969	QA1	Acceptable, no changes
970	QA1	Acceptable, no changes
971	QA1	Acceptable, no changes
972	QA1	Acceptable, no changes
973	QA1	Acceptable, no changes
974	QA1	Acceptable, no changes
975	QA1	Acceptable, no changes
976	QA1	Acceptable, no changes
977	QA1	Acceptable, no changes
978	QA1	Acceptable, no changes
979	QA1	Acceptable, no changes
980	QA1	Acceptable, minor changes
981	QA1	Acceptable, no changes
982	QA1	Acceptable, no changes
983	QA1	Acceptable, no changes
984	QA1	Acceptable, no changes
985	QA1	Acceptable, no changes
986	QA1	Acceptable, no changes
987	QA1	Acceptable, no changes
988	QA1	Acceptable, minor changes
989	QA1	Acceptable, no changes
990	QA1	Acceptable, minor changes
991	QA1	Acceptable, minor changes
992	QA1	Acceptable, no changes
993	QA1	Acceptable, no changes
994	QA1	Unacceptable, major changes
995	QA1	Unacceptable, major changes
996	QA1	Acceptable, no changes
997	QA1	Acceptable, minor changes
998	QA1	Acceptable, no changes
999	QA1	Acceptable, no changes
1000	QA1	Acceptable, no changes
1001	QA1	Acceptable, no changes
1002	QA1	Acceptable, no changes
1003	QA1	Acceptable, no changes
1004	QA1	Acceptable, no changes
1005	QA1	Acceptable, no changes
1006	QA1	Acceptable, no changes
1007	QA1	Acceptable, no changes
1008	QA1	Acceptable, no changes
1009	QA1	Acceptable, no changes
1010	QA1	Acceptable, no changes
1011	QA1	Acceptable, no changes
1012	QA1	Acceptable, no changes
1013	QA1	Acceptable, no changes
1014	QA1	Acceptable, minor changes
1015	QA1	Unacceptable, major changes
1016	QA1	Unacceptable, not visible/wrong location
1017	QA1	Unacceptable, not visible/wrong location
1018	QA1	Acceptable, no changes
1019	QA1	Acceptable, no changes
1020	QA1	Acceptable, no changes
1021	QA1	Acceptable, no changes
1022	QA1	Acceptable, no changes
1023	QA1	Acceptable, no changes
1024	QA1	Acceptable, no changes
1025	QA1	Acceptable, no changes
1026	QA1	Acceptable, no changes
1027	QA1	Acceptable, no changes
1028	QA1	Unacceptable, not visible/wrong location
1029	QA1	Unacceptable, not visible/wrong location
1030	QA1	Acceptable, no changes
1031	QA1	Acceptable, no changes
1032	QA1	Acceptable, no changes
1033	QA1	Acceptable, no changes
1034	QA1	Acceptable, no changes
1035	QA1	Acceptable, no changes
1036	QA1	Acceptable, no changes
1037	QA1	Acceptable, no changes
1038	QA1	Acceptable, no changes
1039	QA1	Acceptable, no changes
1040	QA1	Acceptable, no changes
1041	QA1	Acceptable, no changes
1042	QA1	Acceptable, no changes
1043	QA1	Acceptable, no changes
1044	QA1	Acceptable, no changes
1045	QA1	Acceptable, no changes
1046	QA1	Acceptable, no changes
1047	QA1	Acceptable, no changes
1048	QA1	Unacceptable, not visible/wrong location
1049	QA1	Acceptable, no changes
1050	QA1	Unacceptable, not visible/wrong location
1051	QA1	Unacceptable, not visible/wrong location
1052	QA1	Acceptable, no changes
1053	QA1	Acceptable, no changes
1054	QA1	Acceptable, minor changes
1055	QA1	Acceptable, no changes
1056	QA1	Acceptable, no changes
1057	QA1	Acceptable, minor changes
1058	QA1	Acceptable, no changes
1059	QA1	Acceptable, no changes
1060	QA1	Acceptable, minor changes
1061	QA1	Unacceptable, not visible/wrong location
1062	QA1	Acceptable, no changes
1063	QA1	Acceptable, no changes
1064	QA1	Acceptable, no changes
1065	QA1	Acceptable, no changes
1066	QA1	Acceptable, no changes
1067	QA1	Acceptable, no changes
1068	QA1	Acceptable, no changes
1069	QA1	Acceptable, no changes
1070	QA1	Acceptable, no changes
1071	QA1	Acceptable, no changes
1072	QA1	Acceptable, no changes
1073	QA1	Acceptable, no changes
1074	QA1	Acceptable, no changes
1075	QA1	Acceptable, no changes
1076	QA1	Acceptable, minor changes
1077	QA1	Acceptable, minor changes
1078	QA1	Acceptable, no changes
1079	QA1	Acceptable, no changes
1080	QA1	Acceptable, minor changes
1081	QA1	Unacceptable, not visible/wrong location
1082	QA1	Unacceptable, major changes
1083	QA1	Acceptable, minor changes
1084	QA1	Acceptable, no changes
1085	QA1	Acceptable, no changes
1086	QA1	Acceptable, no changes
1087	QA1	Acceptable, no changes
1088	QA1	Acceptable, no changes
1089	QA1	Acceptable, no changes
1090	QA1	Acceptable, no changes
1091	QA1	Acceptable, no changes
1092	QA1	Acceptable, no changes
1093	QA1	Acceptable, no changes
1094	QA1	Acceptable, no changes
1095	QA1	Unacceptable, not visible/wrong location
1096	QA1	Acceptable, no changes
1097	QA1	Acceptable, no changes
1098	QA1	Acceptable, no changes
1099	QA1	Acceptable, no changes
1100	QA1	Acceptable, no changes
1101	QA1	Acceptable, no changes
1102	QA1	Acceptable, no changes
1103	QA1	Acceptable, no changes
1104	QA1	Acceptable, no changes
1105	QA1	Acceptable, minor changes
1106	QA1	Acceptable, no changes
1107	QA1	Acceptable, minor changes
1108	QA1	Acceptable, minor changes
1109	QA1	Acceptable, no changes
1110	QA1	Acceptable, minor changes
1111	QA1	Acceptable, minor changes
1112	QA1	Acceptable, no changes
1113	QA1	Acceptable, no changes
1114	QA1	Acceptable, no changes
1115	QA1	Acceptable, no changes
1116	QA1	Acceptable, no changes
1117	QA1	Acceptable, no changes
1118	QA1	Acceptable, no changes
1119	QA1	Acceptable, no changes
1120	QA1	Acceptable, no changes
1121	QA1	Acceptable, no changes
1122	QA1	Acceptable, no changes
1123	QA1	Acceptable, no changes
1124	QA1	Acceptable, no changes
1125	QA1	Acceptable, no changes
1126	QA1	Acceptable, no changes
1127	QA1	Acceptable, no changes
1128	QA1	Acceptable, no changes
1129	QA1	Acceptable, no changes
1130	QA1	Acceptable, no changes
1131	QA1	Acceptable, no changes
1132	QA1	Acceptable, no changes
1133	QA1	Acceptable, no changes
1134	QA1	Acceptable, no changes
1135	QA1	Acceptable, no changes
1136	QA1	Acceptable, no changes
1137	QA1	Acceptable, no changes
1138	QA1	Acceptable, no changes
1139	QA1	Acceptable, no changes
1140	QA1	Acceptable, no changes
1141	QA1	Acceptable, no changes
1142	QA1	Acceptable, no changes
1143	QA1	Acceptable, no changes
1144	QA1	Acceptable, no changes
1145	QA1	Acceptable, no changes
1146	QA1	Acceptable, no changes
1147	QA1	Acceptable, no changes
1148	QA1	Acceptable, minor changes
1149	QA1	Unacceptable, major changes
1150	QA1	Acceptable, no changes
1151	QA1	Acceptable, no changes
1152	QA1	Unacceptable, major changes
1153	QA1	Acceptable, no changes
1154	QA1	Acceptable, no changes
1155	QA1	Acceptable, no changes
1156	QA1	Acceptable, no changes
1157	QA1	Acceptable, no changes
1158	QA1	Acceptable, no changes
1159	QA1	Acceptable, no changes
1160	QA1	Acceptable, no changes
1161	QA1	Acceptable, no changes
1162	QA1	Acceptable, no changes
1163	QA1	Acceptable, no changes
1164	QA1	Acceptable, no changes
1165	QA1	Acceptable, no changes
1166	QA1	Acceptable, no changes
1167	QA1	Acceptable, no changes
1168	QA1	Acceptable, no changes
1169	QA1	Acceptable, no changes
1170	QA1	Acceptable, no changes
1171	QA1	Acceptable, no changes
1172	QA1	Acceptable, no changes
1173	QA1	Acceptable, minor changes
1174	QA1	Acceptable, no changes
1175	QA1	Acceptable, no changes
1176	QA1	Acceptable, no changes
1177	QA1	Acceptable, no changes
1178	QA1	Acceptable, no changes
1179	QA1	Acceptable, no changes
1180	QA1	Acceptable, no changes
1181	QA1	Acceptable, no changes
1182	QA1	Acceptable, no changes
1183	QA1	Acceptable, no changes
1184	QA1	Acceptable, no changes
1185	QA1	Acceptable, no changes
1186	QA1	Acceptable, no changes
1187	QA1	Acceptable, no changes
1188	QA1	Acceptable, no changes
1189	QA1	Acceptable, no changes
1190	QA1	Acceptable, no changes
1191	QA1	Acceptable, no changes
1192	QA1	Acceptable, no changes
1193	QA1	Acceptable, no changes
1194	QA1	Acceptable, no changes
1195	QA1	Acceptable, no changes
1196	QA1	Acceptable, no changes
1197	QA1	Acceptable, no changes
1198	QA1	Acceptable, no changes
1199	QA1	Acceptable, no changes
1200	QA1	Acceptable, no changes
1201	QA1	Acceptable, no changes
1202	QA1	Acceptable, no changes
1203	QA1	Acceptable, no changes
1204	QA1	Acceptable, no changes
1205	QA1	Acceptable, minor changes
1206	QA1	Acceptable, no changes
1207	QA1	Acceptable, no changes
1208	QA1	Acceptable, no changes
1209	QA1	Acceptable, no changes
1210	QA1	Acceptable, no changes
1211	QA1	Acceptable, no changes
1212	QA1	Acceptable, no changes
1213	QA1	Acceptable, no changes
1214	QA1	Acceptable, no changes
1215	QA1	Acceptable, minor changes
1216	QA1	Acceptable, no changes
1217	QA1	Acceptable, no changes
1218	QA1	Acceptable, no changes
1219	QA1	Acceptable, no changes
1220	QA1	Acceptable, no changes
1221	QA1	Acceptable, no changes
1222	QA1	Acceptable, no changes
1223	QA1	Acceptable, no changes
1224	QA1	Acceptable, no changes
1225	QA1	Acceptable, no changes
1226	QA1	Acceptable, no changes
1227	QA1	Acceptable, no changes
1228	QA1	Acceptable, no changes
1229	QA1	Acceptable, no changes
1230	QA1	Acceptable, no changes
1231	QA1	Acceptable, no changes
1232	QA1	Acceptable, no changes
1233	QA1	Acceptable, no changes
1234	QA1	Acceptable, no changes
1235	QA1	Acceptable, no changes
1236	QA1	Acceptable, no changes
1237	QA1	Acceptable, no changes
1238	QA1	Acceptable, no changes
1239	QA1	Acceptable, no changes
1240	QA1	Acceptable, no changes
1241	QA1	Acceptable, no changes
1242	QA1	Acceptable, no changes
1243	QA1	Acceptable, no changes
1244	QA1	Acceptable, no changes
1245	QA1	Acceptable, no changes
1246	QA1	Acceptable, no changes
1247	QA1	Acceptable, no changes
1248	QA1	Unacceptable, major changes
1249	QA1	Unacceptable, not visible/wrong location
1250	QA1	Acceptable, no changes
1251	QA1	Acceptable, no changes
1252	QA1	Acceptable, no changes
1253	QA1	Acceptable, no changes
1254	QA1	Acceptable, no changes
1255	QA1	Acceptable, no changes
1256	QA1	Acceptable, no changes
1257	QA1	Acceptable, no changes
1258	QA1	Acceptable, no changes
1259	QA1	Acceptable, no changes
1260	QA1	Acceptable, no changes
1261	QA1	Acceptable, no changes
1262	QA1	Acceptable, no changes
1263	QA1	Acceptable, no changes
1264	QA1	Acceptable, no changes
1265	QA1	Acceptable, no changes
1266	QA1	Acceptable, no changes
1267	QA1	Acceptable, no changes
1268	QA1	Acceptable, no changes
1269	QA1	Acceptable, no changes
1270	QA1	Acceptable, no changes
1271	QA1	Acceptable, no changes
1272	QA1	Acceptable, minor changes
1273	QA1	Acceptable, minor changes
1274	QA1	Acceptable, no changes
1275	QA1	Acceptable, no changes
1276	QA1	Unacceptable, not visible/wrong location
1277	QA1	Unacceptable, not visible/wrong location
1278	QA1	Acceptable, no changes
1279	QA1	Acceptable, no changes
1280	QA1	Acceptable, no changes
1281	QA1	Acceptable, no changes
1282	QA1	Acceptable, no changes
1283	QA1	Acceptable, no changes
1284	QA1	Acceptable, no changes
1285	QA1	Acceptable, no changes
1286	QA1	Acceptable, no changes
1287	QA1	Acceptable, no changes
1288	QA1	Acceptable, no changes
1289	QA1	Acceptable, no changes
1290	QA1	Acceptable, minor changes
1291	QA1	Acceptable, no changes
1292	QA1	Acceptable, minor changes
1293	QA1	Acceptable, minor changes
1294	QA1	Acceptable, minor changes
1295	QA1	Acceptable, minor changes
1296	QA1	Unacceptable, major changes
1297	QA1	Unacceptable, major changes
1298	QA1	Acceptable, minor changes
1299	QA1	Acceptable, no changes
1300	QA1	Unacceptable, major changes
1301	QA1	Acceptable, minor changes
1302	QA1	Acceptable, minor changes
1303	QA1	Acceptable, no changes
1304	QA1	Acceptable, no changes
1305	QA1	Acceptable, no changes
1306	QA1	Acceptable, no changes
1307	QA1	Acceptable, minor changes
1308	QA1	Acceptable, minor changes
1309	QA1	Unacceptable, major changes
1310	QA1	Acceptable, no changes
1311	QA1	Acceptable, no changes
1312	QA1	Acceptable, no changes
1313	QA1	Acceptable, no changes
1314	QA1	Acceptable, no changes
1315	QA1	Acceptable, no changes
1316	QA1	Acceptable, no changes
1317	QA1	Acceptable, no changes
1318	QA1	Acceptable, no changes
1319	QA1	Acceptable, no changes
1320	QA1	Acceptable, minor changes
1321	QA1	Acceptable, minor changes
1322	QA1	Acceptable, no changes
1323	QA1	Acceptable, no changes
1324	QA1	Acceptable, no changes
1325	QA1	Acceptable, no changes
1326	QA1	Acceptable, no changes
1327	QA1	Acceptable, no changes
1328	QA1	Acceptable, minor changes
1329	QA1	Acceptable, minor changes
1330	QA1	Acceptable, minor changes
1331	QA1	Acceptable, minor changes
1332	QA1	Acceptable, no changes
1333	QA1	Acceptable, no changes
1334	QA1	Acceptable, no changes
1335	QA1	Acceptable, no changes
1336	QA1	Acceptable, no changes
1337	QA1	Acceptable, no changes
1338	QA1	Acceptable, no changes
1339	QA1	Acceptable, no changes
1340	QA1	Acceptable, minor changes
1341	QA1	Acceptable, no changes
1342	QA1	Acceptable, no changes
1343	QA1	Acceptable, no changes
1344	QA1	Acceptable, no changes
1345	QA1	Acceptable, no changes
1346	QA1	Acceptable, minor changes
1347	QA1	Acceptable, no changes
1348	QA1	Acceptable, no changes
1349	QA1	Acceptable, no changes
1350	QA1	Acceptable, no changes
1351	QA1	Acceptable, no changes
1352	QA1	Acceptable, no changes
1353	QA1	Acceptable, no changes
1354	QA1	Acceptable, no changes
1355	QA1	Acceptable, no changes
1356	QA1	Acceptable, minor changes
1357	QA1	Acceptable, no changes
1358	QA1	Acceptable, no changes
1359	QA1	Acceptable, no changes
1360	QA1	Acceptable, no changes
1361	QA1	Acceptable, no changes
1362	QA1	Acceptable, no changes
1363	QA1	Acceptable, no changes
1364	QA1	Acceptable, no changes
1365	QA1	Acceptable, no changes
1366	QA1	Acceptable, no changes
1367	QA1	Acceptable, no changes
1368	QA1	Acceptable, no changes
1369	QA1	Acceptable, no changes
1370	QA1	Acceptable, no changes
1371	QA1	Acceptable, no changes
1372	QA1	Acceptable, no changes
1373	QA1	Acceptable, no changes
1374	QA1	Acceptable, no changes
1375	QA1	Acceptable, no changes
1376	QA1	Acceptable, no changes
1377	QA1	Acceptable, no changes
1378	QA1	Acceptable, no changes
1379	QA1	Acceptable, no changes
1380	QA1	Acceptable, no changes
1381	QA1	Acceptable, no changes
1382	QA1	Acceptable, no changes
1383	QA1	Acceptable, no changes
1384	QA1	Acceptable, no changes
1385	QA1	Acceptable, no changes
1386	QA1	Acceptable, no changes
1387	QA1	Acceptable, no changes
1388	QA1	Acceptable, no changes
1389	QA1	Acceptable, no changes
1390	QA1	Acceptable, no changes
1391	QA1	Acceptable, no changes
1392	QA1	Acceptable, no changes
1393	QA1	Acceptable, no changes
1394	QA1	Acceptable, no changes
1395	QA1	Acceptable, no changes
1396	QA1	Acceptable, no changes
1397	QA1	Acceptable, no changes
1398	QA1	Acceptable, no changes
1399	QA1	Acceptable, no changes
1400	QA1	Acceptable, no changes
1401	QA1	Acceptable, no changes
1402	QA1	Acceptable, no changes
1403	QA1	Acceptable, no changes
1404	QA1	Acceptable, no changes
1405	QA1	Acceptable, no changes
1406	QA1	Acceptable, no changes
1407	QA1	Acceptable, no changes
1408	QA1	Acceptable, no changes
1409	QA1	Acceptable, no changes
1410	QA1	Acceptable, no changes
1411	QA1	Acceptable, no changes
1412	QA1	Acceptable, no changes
1413	QA1	Acceptable, no changes
1414	QA1	Acceptable, no changes
1415	QA1	Acceptable, no changes
1416	QA1	Acceptable, no changes
1417	QA1	Acceptable, no changes
1418	QA1	Acceptable, no changes
1419	QA1	Acceptable, minor changes
1420	QA1	Acceptable, minor changes
1421	QA1	Acceptable, no changes
1422	QA1	Acceptable, minor changes
1423	QA1	Acceptable, minor changes
1424	QA1	Acceptable, no changes
1425	QA1	Acceptable, no changes
1426	QA1	Acceptable, no changes
1427	QA1	Acceptable, no changes
1428	QA1	Unacceptable, major changes
1429	QA1	Unacceptable, major changes
1430	QA1	Acceptable, no changes
1431	QA1	Acceptable, no changes
1432	QA1	Acceptable, no changes
1433	QA1	Acceptable, no changes
1434	QA1	Acceptable, no changes
1435	QA1	Acceptable, no changes
1436	QA1	Acceptable, no changes
1437	QA1	Acceptable, no changes
1438	QA1	Acceptable, minor changes
1439	QA1	Acceptable, minor changes
1440	QA1	Acceptable, no changes
1441	QA1	Acceptable, no changes
1442	QA1	Acceptable, no changes
1443	QA1	Acceptable, no changes
1444	QA1	Acceptable, no changes
1445	QA1	Acceptable, no changes
1446	QA1	Acceptable, no changes
1447	QA1	Acceptable, no changes
1448	QA1	Acceptable, no changes
1449	QA1	Acceptable, no changes
1450	QA1	Acceptable, no changes
1451	QA1	Acceptable, no changes
1452	QA1	Acceptable, no changes
1453	QA1	Acceptable, no changes
1454	QA1	Acceptable, no changes
1455	QA1	Acceptable, no changes
1456	QA1	Acceptable, no changes
1457	QA1	Acceptable, no changes
1458	QA1	Acceptable, no changes
1459	QA1	Unacceptable, major changes
1460	QA1	Acceptable, minor changes
1461	QA1	Acceptable, minor changes
1462	QA1	Acceptable, no changes
1463	QA1	Acceptable, no changes
1464	QA1	Acceptable, no changes
1465	QA1	Acceptable, no changes
1466	QA1	Acceptable, no changes
1467	QA1	Acceptable, no changes
1468	QA1	Unacceptable, not visible/wrong location
1469	QA1	Unacceptable, not visible/wrong location
1470	QA1	Acceptable, no changes
1471	QA1	Acceptable, no changes
1472	QA1	Acceptable, no changes
1473	QA1	Acceptable, no changes
1474	QA1	Acceptable, no changes
1475	QA1	Acceptable, no changes
1476	QA1	Acceptable, no changes
1477	QA1	Acceptable, no changes
1478	QA1	Acceptable, no changes
1479	QA1	Acceptable, no changes
1480	QA1	Acceptable, no changes
1481	QA1	Acceptable, no changes
1482	QA1	Acceptable, no changes
1483	QA1	Acceptable, no changes
1484	QA1	Acceptable, no changes
1485	QA1	Acceptable, no changes
1486	QA1	Acceptable, no changes
1487	QA1	Acceptable, no changes
1488	QA1	Acceptable, minor changes
1489	QA1	Acceptable, no changes
1490	QA1	Acceptable, no changes
1491	QA1	Acceptable, no changes
1492	QA1	Acceptable, no changes
1493	QA1	Acceptable, no changes
1494	QA1	Acceptable, no changes
1495	QA1	Acceptable, no changes
1496	QA1	Acceptable, no changes
1497	QA1	Acceptable, no changes
1498	QA1	Acceptable, no changes
1499	QA1	Acceptable, no changes
1500	QA1	Acceptable, no changes
1501	QA1	Acceptable, no changes
1502	QA1	Acceptable, minor changes
1503	QA1	Acceptable, minor changes
1504	QA1	Acceptable, no changes
1505	QA1	Acceptable, no changes
1506	QA1	Acceptable, minor changes
1507	QA1	Unacceptable, major changes
1508	QA1	Acceptable, no changes
1509	QA1	Acceptable, no changes
1510	QA1	Acceptable, no changes
1511	QA1	Acceptable, no changes
1512	QA1	Acceptable, no changes
1513	QA1	Acceptable, no changes
1514	QA1	Acceptable, no changes
1515	QA1	Acceptable, no changes
1516	QA1	Acceptable, no changes
1517	QA1	Acceptable, no changes
1518	QA1	Unacceptable, major changes
1519	QA1	Acceptable, minor changes
1520	QA1	Acceptable, no changes
1521	QA1	Acceptable, no changes
1522	QA1	Acceptable, no changes
1523	QA1	Acceptable, no changes
1524	QA1	Acceptable, no changes
1525	QA1	Acceptable, no changes
1526	QA1	Unacceptable, not visible/wrong location
1527	QA1	Acceptable, no changes
1528	QA1	Acceptable, no changes
1529	QA1	Acceptable, no changes
1530	QA1	Acceptable, no changes
1531	QA1	Acceptable, no changes
1532	QA1	Acceptable, no changes
1533	QA1	Acceptable, no changes
1534	QA1	Acceptable, no changes
1535	QA1	Acceptable, no changes
1536	QA1	Acceptable, no changes
1537	QA1	Acceptable, no changes
1538	QA1	Acceptable, no changes
1539	QA1	Acceptable, no changes
1540	QA1	Acceptable, no changes
1541	QA1	Acceptable, no changes
1542	QA1	Acceptable, no changes
1543	QA1	Acceptable, no changes
1544	QA1	Acceptable, no changes
1545	QA1	Acceptable, no changes
1546	QA1	Acceptable, no changes
1547	QA1	Acceptable, no changes
1548	QA1	Acceptable, no changes
1549	QA1	Acceptable, no changes
1550	QA1	Acceptable, no changes
1551	QA1	Acceptable, no changes
1552	QA1	Acceptable, no changes
1553	QA1	Acceptable, no changes
1554	QA1	Acceptable, no changes
1555	QA1	Acceptable, no changes
1556	QA1	Acceptable, no changes
1557	QA1	Acceptable, no changes
1558	QA1	Acceptable, no changes
1559	QA1	Acceptable, minor changes
1560	QA1	Acceptable, minor changes
1561	QA1	Acceptable, no changes
1562	QA1	Acceptable, no changes
1563	QA1	Acceptable, no changes
1564	QA1	Acceptable, no changes
1565	QA1	Acceptable, no changes
1566	QA1	Acceptable, no changes
1567	QA1	Acceptable, no changes
1568	QA1	Acceptable, no changes
1569	QA1	Acceptable, no changes
1570	QA1	Acceptable, no changes
1571	QA1	Acceptable, no changes
1572	QA1	Acceptable, no changes
1573	QA1	Acceptable, no changes
1574	QA1	Unacceptable, major changes
1575	QA1	Acceptable, no changes
1576	QA1	Acceptable, minor changes
1577	QA1	Acceptable, minor changes
1578	QA1	Acceptable, minor changes
1579	QA1	Acceptable, minor changes
1580	QA1	Acceptable, no changes
1581	QA1	Acceptable, no changes
1582	QA1	Acceptable, no changes
1583	QA1	Acceptable, minor changes
1584	QA1	Acceptable, no changes
1585	QA1	Acceptable, no changes
1586	QA1	Acceptable, no changes
1587	QA1	Acceptable, no changes
1588	QA1	Acceptable, no changes
1589	QA1	Acceptable, no changes
1590	QA1	Acceptable, no changes
1591	QA1	Acceptable, no changes
1592	QA1	Acceptable, no changes
1593	QA1	Acceptable, no changes
1594	QA1	Acceptable, no changes
1595	QA1	Acceptable, no changes
1596	QA1	Acceptable, minor changes
1597	QA1	Acceptable, no changes
1598	QA1	Acceptable, no changes
1599	QA1	Acceptable, no changes
1600	QA1	Acceptable, no changes
1601	QA1	Acceptable, no changes
1602	QA1	Acceptable, no changes
1603	QA1	Acceptable, no changes
1604	QA1	Acceptable, no changes
1605	QA1	Acceptable, no changes
1606	QA1	Acceptable, no changes
1607	QA1	Acceptable, no changes
1608	QA1	Acceptable, no changes
1609	QA1	Acceptable, minor changes
1610	QA1	Acceptable, no changes
1611	QA1	Acceptable, no changes
1612	QA1	Acceptable, no changes
1613	QA1	Acceptable, no changes
1614	QA1	Acceptable, no changes
1615	QA1	Acceptable, no changes
1616	QA1	Acceptable, no changes
1617	QA1	Acceptable, no changes
1618	QA1	Acceptable, no changes
1619	QA1	Acceptable, no changes
1620	QA1	Acceptable, no changes
1621	QA1	Acceptable, no changes
1622	QA1	Acceptable, no changes
1623	QA1	Acceptable, no changes
1624	QA1	Acceptable, no changes
1625	QA1	Acceptable, no changes
1626	QA1	Acceptable, no changes
1627	QA1	Acceptable, no changes
1628	QA1	Acceptable, no changes
1629	QA1	Acceptable, no changes
1630	QA1	Acceptable, no changes
1631	QA1	Acceptable, no changes
1632	QA1	Acceptable, no changes
1633	QA1	Unacceptable, not visible/wrong location
1634	QA1	Acceptable, no changes
1635	QA1	Acceptable, no changes
1636	QA1	Acceptable, no changes
1637	QA1	Acceptable, no changes
1638	QA1	Acceptable, no changes
1639	QA1	Acceptable, no changes
1640	QA1	Acceptable, no changes
1641	QA1	Acceptable, no changes
1642	QA1	Acceptable, no changes
1643	QA1	Acceptable, no changes
1644	QA1	Acceptable, no changes
1645	QA1	Acceptable, no changes
1646	QA1	Acceptable, no changes
1647	QA1	Acceptable, no changes
1648	QA1	Acceptable, no changes
1649	QA1	Acceptable, no changes
1650	QA1	Acceptable, no changes
1651	QA1	Acceptable, no changes
1652	QA1	Acceptable, no changes
1653	QA1	Acceptable, no changes
1654	QA1	Acceptable, no changes
1655	QA1	Unacceptable, major changes
1656	QA1	Acceptable, no changes
1657	QA1	Acceptable, no changes
1658	QA1	Acceptable, no changes
1659	QA1	Acceptable, no changes
1660	QA1	Acceptable, no changes
1661	QA1	Acceptable, no changes
1662	QA1	Unacceptable, not visible/wrong location
1663	QA1	Unacceptable, not visible/wrong location
1664	QA1	Acceptable, no changes
1665	QA1	Acceptable, no changes
1666	QA1	Unacceptable, not visible/wrong location
1667	QA1	Unacceptable, not visible/wrong location
1668	QA1	Acceptable, no changes
1669	QA1	Acceptable, no changes
1670	QA1	Unacceptable, not visible/wrong location
1671	QA1	Acceptable, no changes
1672	QA1	Unacceptable, major changes
1673	QA1	Unacceptable, major changes
1674	QA1	Acceptable, no changes
1675	QA1	Acceptable, no changes
1676	QA1	Acceptable, no changes
1677	QA1	Acceptable, no changes
1678	QA1	Acceptable, no changes
1679	QA1	Acceptable, no changes
1680	QA1	Acceptable, no changes
1681	QA1	Acceptable, no changes
1682	QA1	Acceptable, no changes
1683	QA1	Acceptable, no changes
1684	QA1	Unacceptable, major changes
1685	QA1	Unacceptable, major changes
1686	QA1	Acceptable, no changes
1687	QA1	Acceptable, no changes
1688	QA1	Acceptable, no changes
1689	QA1	Acceptable, no changes
1690	QA1	Acceptable, no changes
1691	QA1	Acceptable, no changes
1692	QA1	Acceptable, no changes
1693	QA1	Acceptable, no changes
1694	QA1	Acceptable, no changes
1695	QA1	Acceptable, no changes
1696	QA1	Acceptable, no changes
1697	QA1	Acceptable, no changes
1698	QA1	Acceptable, no changes
1699	QA1	Acceptable, no changes
1700	QA1	Acceptable, no changes
1701	QA1	Acceptable, no changes
1702	QA1	Acceptable, no changes
1703	QA1	Acceptable, no changes
1704	QA1	Acceptable, no changes
1705	QA1	Acceptable, no changes
1706	QA1	Acceptable, no changes
1707	QA1	Acceptable, no changes
1708	QA1	Acceptable, no changes
1709	QA1	Acceptable, no changes
1710	QA1	Acceptable, no changes
1711	QA1	Acceptable, no changes
1712	QA1	Acceptable, no changes
1713	QA1	Acceptable, no changes
1714	QA1	Acceptable, no changes
1715	QA1	Acceptable, no changes
1716	QA1	Acceptable, no changes
1717	QA1	Acceptable, no changes
1718	QA1	Acceptable, no changes
1719	QA1	Acceptable, no changes
1720	QA1	Acceptable, no changes
1721	QA1	Acceptable, no changes
1722	QA1	Acceptable, no changes
1723	QA1	Acceptable, no changes
1724	QA1	Acceptable, no changes
1725	QA1	Acceptable, no changes
1726	QA1	Unacceptable, not visible/wrong location
1727	QA1	Acceptable, no changes
1728	QA1	Acceptable, no changes
1729	QA1	Acceptable, no changes
1730	QA1	Acceptable, no changes
1731	QA1	Acceptable, no changes
1732	QA1	Acceptable, no changes
1733	QA1	Acceptable, no changes
1734	QA1	Acceptable, no changes
1735	QA1	Acceptable, no changes
1736	QA1	Acceptable, minor changes
1737	QA1	Acceptable, minor changes
1738	QA1	Acceptable, no changes
1739	QA1	Acceptable, no changes
1740	QA1	Acceptable, no changes
1741	QA1	Acceptable, no changes
1742	QA1	Acceptable, no changes
1743	QA1	Acceptable, no changes
1744	QA1	Acceptable, no changes
1745	QA1	Acceptable, no changes
1746	QA1	Acceptable, no changes
1747	QA1	Acceptable, no changes
1748	QA1	Acceptable, no changes
1749	QA1	Acceptable, no changes
1750	QA1	Acceptable, no changes
1751	QA1	Acceptable, no changes
1752	QA1	Acceptable, minor changes
1753	QA1	Acceptable, no changes
1754	QA1	Acceptable, minor changes
1755	QA1	Acceptable, no changes
1756	QA1	Acceptable, no changes
1757	QA1	Acceptable, no changes
1758	QA1	Acceptable, no changes
1759	QA1	Acceptable, no changes
1760	QA1	Acceptable, no changes
1761	QA1	Acceptable, no changes
1762	QA1	Acceptable, no changes
1763	QA1	Acceptable, no changes
1764	QA1	Acceptable, no changes
1765	QA1	Acceptable, no changes
1766	QA1	Acceptable, no changes
1767	QA1	Acceptable, no changes
1768	QA1	Acceptable, no changes
1769	QA1	Acceptable, no changes
1770	QA1	Acceptable, minor changes
1771	QA1	Acceptable, minor changes
1772	QA1	Acceptable, no changes
1773	QA1	Acceptable, no changes
1774	QA1	Acceptable, no changes
1775	QA1	Acceptable, no changes
1776	QA1	Acceptable, no changes
1777	QA1	Acceptable, no changes
1778	QA1	Acceptable, no changes
1779	QA1	Acceptable, no changes
1780	QA1	Acceptable, no changes
1781	QA1	Acceptable, no changes
1782	QA1	Acceptable, minor changes
1783	QA1	Acceptable, minor changes
1784	QA1	Acceptable, no changes
1785	QA1	Acceptable, no changes
1786	QA1	Acceptable, no changes
1787	QA1	Acceptable, no changes
1788	QA1	Acceptable, no changes
1789	QA1	Unacceptable, major changes
1790	QA1	Acceptable, no changes
1791	QA1	Acceptable, no changes
1792	QA1	Unacceptable, major changes
1793	QA1	Unacceptable, major changes
1794	QA1	Acceptable, no changes
1795	QA1	Acceptable, no changes
1796	QA1	Acceptable, no changes
1797	QA1	Acceptable, no changes
1798	QA1	Acceptable, no changes
1799	QA1	Acceptable, no changes
1800	QA1	Acceptable, no changes
1801	QA1	Acceptable, no changes
1802	QA1	Unacceptable, not visible/wrong location
1803	QA1	Acceptable, no changes
1804	QA1	Acceptable, no changes
1805	QA1	Acceptable, no changes
1806	QA1	Acceptable, no changes
1807	QA1	Acceptable, no changes
1808	QA1	Acceptable, no changes
1809	QA1	Acceptable, no changes
1810	QA1	Acceptable, no changes
1811	QA1	Acceptable, no changes
1812	QA1	Acceptable, no changes
1813	QA1	Acceptable, minor changes
1814	QA1	Acceptable, minor changes
1815	QA1	Unacceptable, major changes
1816	QA1	Acceptable, no changes
1817	QA1	Acceptable, no changes
1818	QA1	Acceptable, no changes
1819	QA1	Acceptable, no changes
1820	QA1	Acceptable, no changes
1821	QA1	Acceptable, no changes
1822	QA1	Acceptable, no changes
1823	QA1	Acceptable, no changes
1824	QA1	Acceptable, no changes
1825	QA1	Acceptable, no changes
1826	QA1	Acceptable, no changes
1827	QA1	Acceptable, no changes
1828	QA1	Acceptable, no changes
1829	QA1	Acceptable, no changes
1830	QA1	Acceptable, no changes
1831	QA1	Acceptable, no changes
1832	QA1	Acceptable, no changes
1833	QA1	Acceptable, no changes
1834	QA1	Acceptable, no changes
1835	QA1	Acceptable, no changes
1836	QA1	Acceptable, no changes
1837	QA1	Acceptable, no changes
1838	QA1	Acceptable, no changes
1839	QA1	Acceptable, no changes
1840	QA1	Acceptable, no changes
1841	QA1	Acceptable, no changes
1842	QA1	Acceptable, no changes
1843	QA1	Acceptable, no changes
1844	QA1	Acceptable, no changes
1845	QA1	Acceptable, no changes
1846	QA1	Acceptable, no changes
1847	QA1	Acceptable, no changes
1848	QA1	Acceptable, minor changes
1849	QA1	Acceptable, minor changes
1850	QA1	Acceptable, minor changes
1851	QA1	Acceptable, minor changes
1852	QA1	Acceptable, no changes
1853	QA1	Acceptable, no changes
1854	QA1	Acceptable, no changes
1855	QA1	Acceptable, no changes
1856	QA1	Acceptable, no changes
1857	QA1	Acceptable, no changes
1858	QA1	Acceptable, no changes
1859	QA1	Acceptable, no changes
1860	QA1	Acceptable, no changes
1861	QA1	Acceptable, no changes
1862	QA1	Acceptable, no changes
1863	QA1	Acceptable, no changes
1864	QA1	Acceptable, no changes
1865	QA1	Acceptable, no changes
1866	QA1	Acceptable, no changes
1867	QA1	Acceptable, no changes
1868	QA1	Acceptable, no changes
1869	QA1	Acceptable, no changes
1870	QA1	Acceptable, no changes
1871	QA1	Acceptable, no changes
1872	QA1	Acceptable, no changes
1873	QA1	Acceptable, no changes
1874	QA1	Acceptable, no changes
1875	QA1	Acceptable, no changes
1876	QA1	Acceptable, no changes
1877	QA1	Unacceptable, major changes
1878	QA1	Acceptable, no changes
1879	QA1	Acceptable, minor changes
1880	QA1	Acceptable, no changes
1881	QA1	Acceptable, no changes
1882	QA1	Unacceptable, major changes
1883	QA1	Acceptable, no changes
1884	QA1	Acceptable, no changes
1885	QA1	Acceptable, no changes
1886	QA1	Unacceptable, not visible/wrong location
1887	QA1	Unacceptable, not visible/wrong location
1888	QA1	Acceptable, no changes
1889	QA1	Acceptable, no changes
1890	QA1	Acceptable, no changes
1891	QA1	Acceptable, no changes
1892	QA1	Acceptable, no changes
1893	QA1	Acceptable, no changes
1894	QA1	Acceptable, no changes
1895	QA1	Acceptable, no changes
1896	QA1	Unacceptable, not visible/wrong location
1897	QA1	Acceptable, no changes
1898	QA1	Acceptable, minor changes
1899	QA1	Unacceptable, not visible/wrong location
1900	QA1	Unacceptable, major changes
1901	QA1	Unacceptable, major changes
1902	QA1	Acceptable, no changes
1903	QA1	Acceptable, no changes
1904	QA1	Acceptable, no changes
1905	QA1	Acceptable, no changes
1906	QA1	Acceptable, no changes
1907	QA1	Acceptable, no changes
1908	QA1	Acceptable, minor changes
1909	QA1	Acceptable, minor changes
1910	QA1	Acceptable, minor changes
1911	QA1	Acceptable, minor changes
1912	QA1	Acceptable, no changes
1913	QA1	Acceptable, no changes
1914	QA1	Unacceptable, not visible/wrong location
1915	QA1	Unacceptable, not visible/wrong location
1916	QA1	Acceptable, no changes
1917	QA1	Acceptable, no changes
1918	QA1	Acceptable, no changes
1919	QA1	Acceptable, no changes
1920	QA1	Acceptable, no changes
1921	QA1	Acceptable, no changes
1922	QA1	Acceptable, no changes
1923	QA1	Acceptable, no changes
1924	QA1	Acceptable, no changes
1925	QA1	Acceptable, no changes
1926	QA1	Acceptable, no changes
1927	QA1	Acceptable, no changes
1928	QA1	Acceptable, no changes
1929	QA1	Acceptable, no changes
1930	QA1	Acceptable, no changes
1931	QA1	Acceptable, no changes
1932	QA1	Unacceptable, not visible/wrong location
1933	QA1	Acceptable, minor changes
1934	QA1	Acceptable, minor changes
1935	QA1	Acceptable, minor changes
1936	QA1	Acceptable, minor changes
1937	QA1	Acceptable, minor changes
1938	QA1	Acceptable, minor changes
1939	QA1	Acceptable, minor changes
1940	QA1	Acceptable, minor changes
1941	QA1	Acceptable, no changes
1942	QA1	Acceptable, no changes
1943	QA1	Acceptable, no changes
1944	QA1	Acceptable, minor changes
1945	QA1	Acceptable, minor changes
1946	QA1	Acceptable, no changes
1947	QA1	Acceptable, no changes
1948	QA1	Acceptable, no changes
1949	QA1	Acceptable, no changes
1950	QA1	Acceptable, no changes
1951	QA1	Acceptable, no changes
1952	QA1	Acceptable, no changes
1953	QA1	Acceptable, no changes
1954	QA1	Acceptable, no changes
1955	QA1	Acceptable, no changes
1956	QA1	Acceptable, no changes
1957	QA1	Acceptable, no changes
1958	QA1	Acceptable, no changes
1959	QA1	Acceptable, no changes
1960	QA1	Unacceptable, not visible/wrong location
1961	QA1	Unacceptable, not visible/wrong location
1962	QA1	Acceptable, no changes
1963	QA1	Acceptable, no changes
1964	QA1	Acceptable, no changes
1965	QA1	Acceptable, minor changes
1966	QA1	Acceptable, minor changes
1967	QA1	Acceptable, no changes
1968	QA1	Unacceptable, major changes
1969	QA1	Acceptable, no changes
1970	QA1	Acceptable, minor changes
1971	QA1	Acceptable, no changes
1972	QA1	Acceptable, no changes
1973	QA1	Acceptable, no changes
1974	QA1	Acceptable, no changes
1975	QA1	Acceptable, no changes
1976	QA1	Unacceptable, major changes
1977	QA1	Unacceptable, major changes
1978	QA1	Acceptable, minor changes
1979	QA1	Acceptable, minor changes
1980	QA1	Unacceptable, not visible/wrong location
1981	QA1	Unacceptable, not visible/wrong location
1982	QA1	Acceptable, no changes
1983	QA1	Acceptable, no changes
1984	QA1	Acceptable, no changes
1985	QA1	Acceptable, no changes
1986	QA1	Acceptable, no changes
1987	QA1	Acceptable, no changes
1988	QA1	Acceptable, no changes
1989	QA1	Acceptable, no changes
1990	QA1	Unacceptable, not visible/wrong location
1991	QA1	Unacceptable, not visible/wrong location
1992	QA1	Acceptable, no changes
1993	QA1	Acceptable, no changes
1994	QA1	Acceptable, no changes
1995	QA1	Acceptable, no changes
1996	QA1	Acceptable, no changes
1997	QA1	Acceptable, no changes
1998	QA1	Acceptable, no changes
[truncated: 6,851 more rows]

## Sheet: Figure 3a
Figure 3a	Age	TMT PRED AVG filtered	Sex	Geographic data
0	20	13.72	Male	USA/EU
1	21	11.64	Male	USA/EU
2	22	13.78	Male	USA/EU
3	21	10.94	Male	USA/EU
4	19	11	Male	USA/EU
5	25	12.79	Male	USA/EU
6	18	13.86	Male	USA/EU
7	19	10.57	Male	USA/EU
8	18	11.72	Male	USA/EU
9	25	9.77	Male	USA/EU
10	12	13.91	Male	USA/EU
11	12	11.95	Female	USA/EU
12	12	9.41	Male	USA/EU
13	9	9.57	Male	USA/EU
14	12	9.62	Male	USA/EU
15	9	9.93	Male	USA/EU
16	11	11.04	Male	USA/EU
17	13	12.68	Male	USA/EU
18	13	10.24	Female	USA/EU
19	13	12.04	Female	USA/EU
20	10	11.42	Female	USA/EU
21	13	8.46	Female	USA/EU
22	10	12.89	Male	USA/EU
23	10	9.64	Female	USA/EU
24	9	9.02	Female	USA/EU
25	12	10.16	Female	USA/EU
26	12	11.78	Male	USA/EU
27	8	9.14	Female	USA/EU
28	11	10.48	Male	USA/EU
29	9	10.01	Male	USA/EU
30	9	9.48	Female	USA/EU
31	9	9.64	Female	USA/EU
32	9	11.58	Female	USA/EU
33	8	10.12	Female	USA/EU
34	11	7.7	Male	USA/EU
35	13	11.39	Female	USA/EU
36	8	8.62	Female	USA/EU
37	10	8.02	Male	USA/EU
38	8	9.26	Female	USA/EU
39	12	12.8	Male	USA/EU
40	10	11.68	Female	USA/EU
41	10	10.66	Male	USA/EU
42	8	11.48	Male	USA/EU
43	11	13.06	Male	USA/EU
44	13	14.28	Male	USA/EU
45	10	10.46	Male	USA/EU
46	9	10	Female	USA/EU
47	8	10.58	Female	USA/EU
48	8	10.2	Male	USA/EU
49	11	11.75	Male	USA/EU
50	8	8.57	Male	USA/EU
51	10	11.53	Female	USA/EU
52	8	9.91	Female	USA/EU
53	10	9.84	Female	USA/EU
54	8	9.24	Female	USA/EU
55	10	10.18	Male	USA/EU
56	8	9.02	Female	USA/EU
57	8	7.06	Male	USA/EU
58	8	10.23	Female	USA/EU
59	11	11.6	Male	USA/EU
60	8	11.57	Female	USA/EU
61	8	9.93	Male	USA/EU
62	8	10.88	Male	USA/EU
63	8	9.77	Female	USA/EU
64	10	9.82	Male	USA/EU
65	24	15.56	Male	USA/EU
66	29	11.26	Female	USA/EU
67	27	14.27	Female	USA/EU
68	22	13.78	Male	USA/EU
69	30	14.88	Male	USA/EU
70	29	10.58	Female	USA/EU
71	25	16.42	Male	USA/EU
72	19	13.17	Female	USA/EU
73	19	11.18	Female	USA/EU
74	20	12.46	Male	USA/EU
75	9	10.6	Female	USA/EU
76	23	12.62	Female	USA/EU
77	10	6.92	Male	USA/EU
78	19	11.06	Female	USA/EU
79	26	10.9	Male	USA/EU
80	19	10.88	Female	USA/EU
81	21	11.3	Female	USA/EU
82	17	14.82	Female	USA/EU
83	22	13.21	Male	USA/EU
84	30	13.31	Female	USA/EU
85	9	8.43	Male	USA/EU
86	10	10.14	Female	USA/EU
87	30	18.23	Male	USA/EU
88	11	11.4	Female	USA/EU
89	8	10.66	Female	USA/EU
90	9	9.75	Female	USA/EU
91	8	7.58	Female	USA/EU
92	10	8.34	Female	USA/EU
93	11	8.09	Male	USA/EU
94	9	4.08	Female	USA/EU
95	10	12.75	Female	USA/EU
96	9	9.12	Female	USA/EU
97	10	9.4	Female	USA/EU
98	11	10.25	Female	USA/EU
99	9	11.13	Female	USA/EU
100	10	10.31	Female	USA/EU
101	11	9.46	Female	USA/EU
102	8	12.36	Male	USA/EU
103	10	11.3	Female	USA/EU
104	9	13.02	Male	USA/EU
105	9	9.49	Female	USA/EU
106	9	10.07	Female	USA/EU
107	11	10.07	Male	USA/EU
108	9	10.09	Female	USA/EU
109	8	10.1	Male	USA/EU
110	9	9.64	Male	USA/EU
111	9	10.21	Female	USA/EU
112	8	10.82	Male	USA/EU
113	10	8.36	Male	USA/EU
114	10	7.89	Female	USA/EU
115	10	10.33	Male	USA/EU
116	10	10.91	Male	USA/EU
117	8	8.98	Female	USA/EU
118	9	11.32	Male	USA/EU
119	9	9.3	Male	USA/EU
120	12	17.76	Male	USA/EU
121	9	10.45	Female	USA/EU
122	11	10.18	Male	USA/EU
123	9	10.08	Male	USA/EU
124	10	8.59	Male	USA/EU
125	12	8.43	Male	USA/EU
126	11	9.25	Male	USA/EU
127	10	9.12	Male	USA/EU
128	11	9.3	Female	USA/EU
129	11	9.7	Male	USA/EU
130	10	10.2	Female	USA/EU
131	9	10.5	Male	USA/EU
132	10	10.31	Female	USA/EU
133	8	8.78	Female	USA/EU
134	9	9.04	Male	USA/EU
135	11	13.74	Female	USA/EU
136	12	12.76	Female	USA/EU
137	10	8.96	Male	USA/EU
138	8	17.48	Female	USA/EU
139	8	7.18	Male	USA/EU
140	10	7.7	Male	USA/EU
141	9	11.52	Female	USA/EU
142	8	8.86	Female	USA/EU
143	11	13.92	Male	USA/EU
144	12	9.54	Male	USA/EU
145	9	13.18	Male	USA/EU
146	12	14.39	Male	USA/EU
147	10	11.5	Male	USA/EU
148	11	10.13	Male	USA/EU
149	9	10.8	Female	USA/EU
150	9	6.8	Male	USA/EU
151	9	8.52	Female	USA/EU
152	9	8.96	Male	USA/EU
153	11	14.01	Male	USA/EU
154	11	11.78	Male	USA/EU
155	12	13.86	Male	USA/EU
156	10	9.33	Female	USA/EU
157	11	9.7	Male	USA/EU
158	10	9.83	Male	USA/EU
159	9	10.12	Male	USA/EU
160	10	10.52	Male	USA/EU
161	11	10.74	Female	USA/EU
162	8	12.97	Female	USA/EU
163	12	7.75	Male	USA/EU
164	9	7.14	Female	USA/EU
165	8	11.38	Male	USA/EU
166	12	9.1	Male	USA/EU
167	9	11.08	Female	USA/EU
168	12	9	Female	USA/EU
169	9	17.92	Female	USA/EU
170	11	10.88	Male	USA/EU
171	9	11.84	Male	USA/EU
172	11	12.06	Male	USA/EU
173	10	11.12	Male	USA/EU
174	11	9.68	Male	USA/EU
175	12	10.33	Male	USA/EU
176	10	8.52	Male	USA/EU
177	10	10.13	Male	USA/EU
178	10	11.86	Male	USA/EU
179	10	8.23	Male	USA/EU
180	10	11.55	Male	USA/EU
181	8	11.14	Male	USA/EU
182	8	8.84	Male	USA/EU
183	10	11.47	Male	USA/EU
184	8	11.32	Male	USA/EU
185	9	9.47	Male	USA/EU
186	11	8.44	Male	USA/EU
187	9	9.33	Male	USA/EU
188	10	10.66	Male	USA/EU
189	8	8.28	Male	USA/EU
190	10	9.64	Female	USA/EU
191	9	9.78	Female	USA/EU
192	11	6.3	Male	USA/EU
193	8	8.55	Male	USA/EU
194	9	7.76	Male	USA/EU
195	9	10.76	Female	USA/EU
196	11	8.8	Female	USA/EU
197	10	9.58	Female	USA/EU
198	11	10.38	Male	USA/EU
199	8	8.91	Male	USA/EU
200	12	8.8	Male	USA/EU
201	11	9.91	Male	USA/EU
202	8	6.46	Male	USA/EU
203	11	7.95	Male	USA/EU
204	12	9.23	Male	USA/EU
205	10	9.15	Female	USA/EU
206	11	11.36	Female	USA/EU
207	10	9.25	Female	USA/EU
208	11	10.98	Female	USA/EU
209	8	10.8	Female	USA/EU
210	11	8.95	Female	USA/EU
211	9	10.5	Female	USA/EU
212	11	7.68	Female	USA/EU
213	9	8.07	Male	USA/EU
214	10	10.32	Female	USA/EU
215	9	9.29	Female	USA/EU
216	9	13.18	Male	USA/EU
217	9	6.08	Male	USA/EU
218	9	8.25	Male	USA/EU
219	11	11.96	Male	USA/EU
220	10	6.72	Male	USA/EU
221	9	12.82	Male	USA/EU
222	10	8.7	Female	USA/EU
223	10	5.32	Male	USA/EU
224	11	17.06	Male	USA/EU
225	9	9.27	Female	USA/EU
226	10	8.15	Female	USA/EU
227	9	6.8	Male	USA/EU
228	11	8.5	Male	USA/EU
229	9	11.22	Female	USA/EU
230	11	8.17	Female	USA/EU
231	12	11.51	Male	USA/EU
232	11	12.2	Male	USA/EU
233	9	7.6	Female	USA/EU
234	11	8.82	Male	USA/EU
235	10	15.28	Male	USA/EU
236	8	8.72	Male	USA/EU
237	9	10.36	Male	USA/EU
238	10	10.1	Male	USA/EU
239	10	11.72	Male	USA/EU
240	8	11.19	Male	USA/EU
241	12	8.98	Male	USA/EU
242	10	8.05	Male	USA/EU
243	11	9.19	Male	USA/EU
244	10	16.31	Male	USA/EU
245	12	9.67	Male	USA/EU
246	9	10.02	Male	USA/EU
247	8	7.6	Female	USA/EU
248	29	13.1	Male	USA/EU
249	19	12.74	Female	USA/EU
250	20	12.27	Female	USA/EU
251	19	13.8	Male	USA/EU
252	26	18.27	Male	USA/EU
253	28	14.46	Female	USA/EU
254	29	15.22	Male	USA/EU
255	26	17.62	Male	USA/EU
256	26	17.62	Male	USA/EU
257	26	9.93	Female	USA/EU
258	23	17.99	Male	USA/EU
259	23	10.92	Female	USA/EU
260	25	24.16	Male	USA/EU
261	23	14.78	Female	USA/EU
262	22	9.1	Female	USA/EU
263	20	0	Male	USA/EU
264	18	11.08	Female	USA/EU
265	22	16.22	Female	USA/EU
266	23	19.02	Male	USA/EU
267	27	13.46	Female	USA/EU
268	19	14.06	Male	USA/EU
269	26	13.36	Female	USA/EU
270	30	19.08	Male	USA/EU
271	28	0	Male	USA/EU
272	30	11.64	Female	USA/EU
273	26	15.26	Male	USA/EU
274	24	12.54	Female	USA/EU
275	29	16.99	Male	USA/EU
276	20	14.35	Male	USA/EU
277	21	15.96	Male	USA/EU
278	21	13.18	Male	USA/EU
279	28	14.04	Male	USA/EU
280	24	12.27	Female	USA/EU
281	26	10.92	Female	USA/EU
282	22	14.56	Male	USA/EU
283	19	16.08	Male	USA/EU
284	10	8.38	Female	USA/EU
285	12	0	Male	USA/EU
286	9	10.85	Female	USA/EU
287	11	10.96	Male	USA/EU
288	9	10.32	Male	USA/EU
289	11	7.06	Male	USA/EU
290	9	9.28	Male	USA/EU
291	10	10.32	Male	USA/EU
292	12	7.25	Male	USA/EU
293	9	10.41	Male	USA/EU
294	11	9.39	Male	USA/EU
295	10	8.82	Male	USA/EU
296	10	8.59	Male	USA/EU
297	12	10.14	Male	USA/EU
298	12	10.67	Male	USA/EU
299	11	11.52	Male	USA/EU
300	9	8.94	Male	USA/EU
301	8	9.16	Male	USA/EU
302	11	11.84	Male	USA/EU
303	13	9.29	Male	USA/EU
304	11	11.14	Male	USA/EU
305	19	12.92	Male	USA/EU
306	12	11.9	Male	USA/EU
307	12	9.47	Male	USA/EU
308	15	14.14	Male	USA/EU
309	15	12.91	Male	USA/EU
310	14	12.32	Male	USA/EU
311	13	13.12	Male	USA/EU
312	15	16.87	Male	USA/EU
313	13	12.83	Male	USA/EU
314	10	11.49	Male	USA/EU
315	19	16.23	Male	USA/EU
316	20	13.67	Male	USA/EU
317	17	12.38	Male	USA/EU
318	18	15.15	Male	USA/EU
319	16	13.79	Male	USA/EU
320	13	10.74	Male	USA/EU
321	19	15.58	Male	USA/EU
322	11	10.94	Male	USA/EU
323	18	14.93	Male	USA/EU
324	19	14.14	Male	USA/EU
325	13	10.49	Male	USA/EU
326	13	8.67	Female	USA/EU
327	16	11.43	Female	USA/EU
328	16	12.16	Male	USA/EU
329	13	9.9	Female	USA/EU
330	17	13.52	Male	USA/EU
331	13	11.07	Female	USA/EU
332	17	12.48	Male	USA/EU
333	15	10.98	Male	USA/EU
334	15	12.79	Male	USA/EU
335	16	12.62	Male	USA/EU
336	12	9.16	Male	USA/EU
337	12	13.86	Male	USA/EU
338	14	15.38	Male	USA/EU
339	13	11.48	Male	USA/EU
340	9	12.63	Male	USA/EU
341	9	10.74	Male	USA/EU
342	9	6.92	Female	USA/EU
343	8	8.08	Female	USA/EU
344	7	9.59	Female	USA/EU
345	7	10.89	Male	USA/EU
346	8	11.78	Male	USA/EU
347	8	10.98	Male	USA/EU
348	9	10.92	Male	USA/EU
349	9	10.95	Male	USA/EU
350	8	10.69	Female	USA/EU
351	8	13.33	Male	USA/EU
352	12	12.75	Female	USA/EU
353	14	13.59	Male	USA/EU
354	13	13.07	Male	USA/EU
355	11	13.8	Male	USA/EU
356	30	21.24	Male	USA/EU
357	18	11.98	Male	USA/EU
358	27	17.41	Male	USA/EU
359	24	17.94	Male	USA/EU
360	13	10.5	Male	USA/EU
361	30	15.47	Male	USA/EU
362	18	12.21	Male	USA/EU
363	22	15.66	Female	USA/EU
364	28	13.06	Female	USA/EU
365	22	12.71	Female	USA/EU
366	27	13.93	Male	USA/EU
367	11	13.36	Male	USA/EU
368	23	17.58	Male	USA/EU
369	30	9.98	Male	USA/EU
370	11	11.87	Male	USA/EU
371	22	15.08	Female	Europe
372	21	11.6	Female	Europe
373	25	11.7	Female	Europe
374	22	15.02	Female	Europe
375	22	18.09	Male	Europe
376	24	13.11	Female	Europe
377	20	19.94	Male	Europe
378	20	12.62	Female	Europe
379	26	16.42	Male	Europe
380	22	15.4	Male	Europe
381	25	14.18	Male	Europe
382	20	15.2	Male	Europe
383	23	20.09	Male	Europe
384	21	16.27	Male	Europe
385	22	17.1	Male	Europe
386	20	12.64	Male	Europe
387	24	14.9	Male	Europe
388	20	15.02	Male	Europe
389	22	10.36	Female	Europe
390	20	13.11	Female	Europe
391	22	16.37	Male	Europe
392	23	12.88	Female	Europe
393	24	14.98	Female	Europe
394	23	13.4	Male	Europe
395	23	11.3	Female	Europe
396	20	16.12	Female	Europe
397	23	11.84	Male	Europe
398	24	10.72	Female	Europe
399	25	16.52	Male	Europe
400	22	17.3	Male	Europe
401	24	11.36	Female	Europe
402	23	13.73	Female	Europe
403	25	12.57	Female	Europe
404	23	10.52	Male	Europe
405	21	14.22	Female	Europe
406	20	12.52	Female	Europe
407	24	14.84	Female	Europe
408	20	8.07	Male	Europe
409	22	10.68	Male	Europe
410	25	13.25	Female	Europe
411	24	14.38	Male	Europe
412	23	10.41	Male	Europe
413	25	13.73	Female	Europe
414	22	11.89	Female	Europe
415	20	16.54	Male	Europe
416	20	14.45	Male	Europe
417	21	9.9	Female	Europe
418	21	11.94	Male	Europe
419	23	2.8	Female	Europe
420	22	13.89	Female	Europe
421	23	13.84	Female	Europe
422	22	16.92	Female	Europe
423	21	15.97	Male	Europe
424	21	18.51	Male	Europe
425	22	15.88	Male	Europe
426	20	14.98	Male	Europe
427	24	13.77	Male	Europe
428	24	13.53	Male	Europe
429	24	21.58	Male	Europe
430	24	23.99	Male	Europe
431	25	11.11	Female	Europe
432	20	9.41	Female	Europe
433	23	13.78	Male	Europe
434	22	12.98	Female	Europe
435	20	9.95	Female	Europe
436	23	9.58	Male	Europe
437	21	12.66	Female	Europe
438	20	15.81	Male	Europe
439	23	15.64	Female	Europe
440	23	12.18	Female	Europe
441	21	18.45	Male	Europe
442	21	13.36	Female	Europe
443	20	10.15	Male	Europe
444	24	12.8	Female	Europe
445	23	13.66	Male	Europe
446	25	12.59	Male	Europe
447	25	17.66	Male	Europe
448	20	12.6	Male	Europe
449	24	11.2	Female	Europe
450	20	11.32	Female	Europe
451	21	13.07	Female	Europe
452	25	11.54	Male	Europe
453	24	16.13	Male	Europe
454	20	15.61	Female	Europe
455	22	15.48	Male	Europe
456	22	13.27	Female	Europe
457	22	17.12	Male	Europe
458	24	10.06	Female	Europe
459	24	14.1	Female	Europe
460	22	14.42	Male	Europe
461	20	11.34	Female	Europe
462	22	10.32	Female	Europe
463	21	9.41	Female	Europe
464	22	11.93	Female	Europe
465	20	13.22	Female	Europe
466	20	15.27	Male	Europe
467	22	13.32	Female	Europe
468	21	18.84	Male	Europe
469	23	13.96	Female	Europe
470	25	12.55	Male	Europe
471	22	11.7	Female	Europe
472	25	16.72	Male	Europe
473	25	13.82	Female	Europe
474	23	14	Female	Europe
475	22	14.98	Male	Europe
476	23	16.44	Male	Europe
477	25	14.12	Female	Europe
478	23	14.58	Female	Europe
479	21	17.87	Male	Europe
480	21	14.47	Female	Europe
481	21	15.59	Male	Europe
482	24	21	Male	Europe
483	23	13.9	Male	Europe
484	23	16.13	Male	Europe
485	24	14.37	Male	Europe
486	23	11.88	Male	Europe
487	20	12.3	Female	Europe
488	23	12.22	Female	Europe
489	24	12.56	Male	Europe
490	25	13.2	Male	Europe
491	22	14.96	Female	Europe
492	24	14.7	Male	Europe
493	21	13.8	Female	Europe
494	21	13.48	Female	Europe
495	24	13.68	Male	Europe
496	20	11.4	Female	Europe
497	25	10.79	Female	Europe
498	21	15.58	Male	Europe
499	22	15.8	Male	Europe
500	21	10.44	Female	Europe
501	21	13.35	Female	Europe
502	23	14.82	Male	Europe
503	23	12.26	Female	Europe
504	24	11.22	Female	Europe
505	23	13.9	Male	Europe
506	20	9.22	Female	Europe
507	22	10.28	Female	Europe
508	22	8.41	Female	Europe
509	20	16.06	Male	Europe
510	23	16.87	Male	Europe
511	24	15.29	Female	Europe
512	22	12.95	Female	Europe
513	21	13.16	Female	Europe
514	21	11.69	Female	Europe
515	20	13.76	Female	Europe
516	25	11.72	Male	Europe
517	25	14.02	Male	Europe
518	23	12.28	Male	Europe
519	25	16.14	Male	Europe
520	22	12.26	Female	Europe
521	22	12.66	Male	Europe
522	23	12.36	Female	Europe
523	24	13	Male	Europe
524	21	15.11	Female	Europe
525	25	13.48	Female	Europe
526	25	14.3	Female	Europe
527	22	17.04	Male	Europe
528	23	13.69	Male	Europe
529	20	12.98	Male	Europe
530	23	12.2	Female	Europe
531	23	16.57	Male	Europe
532	23	13.04	Female	Europe
533	23	16.59	Male	Europe
534	22	10.97	Female	Europe
535	25	14.48	Female	Europe
536	24	13.42	Female	Europe
537	21	16.4	Female	Europe
538	23	12.2	Female	Europe
539	23	14.41	Female	Europe
540	25	14.23	Female	Europe
541	24	15.6	Male	Europe
542	23	12.88	Male	Europe
543	22	12	Female	Europe
544	24	12.7	Female	Europe
545	22	14.56	Male	Europe
546	23	6.16	Female	Europe
547	24	12.78	Female	Europe
548	23	11.78	Male	Europe
549	20	17.19	Male	Europe
550	25	17.17	Male	Europe
551	25	14.04	Female	Europe
552	25	13.48	Female	Europe
553	25	14.11	Female	Europe
554	22	13.9	Female	Europe
555	20	12.08	Female	Europe
556	21	14.81	Male	Europe
557	21	11.74	Female	Europe
558	24	16.14	Male	Europe
559	23	14.08	Female	Europe
560	24	11.82	Female	Europe
561	24	14.4	Female	Europe
562	20	12.56	Female	Europe
563	22	14.89	Male	Europe
564	24	18.34	Male	Europe
565	23	13.57	Male	Europe
566	21	17.22	Male	Europe
567	24	17.06	Male	Europe
568	22	16.41	Male	Europe
569	21	19.1	Male	Europe
570	20	16.06	Male	Europe
571	24	18.21	Male	Europe
572	22	15.29	Male	Europe
573	24	15.53	Male	Europe
574	21	14.73	Female	Europe
575	23	12.77	Female	Europe
576	20	15.16	Male	Europe
577	24	12	Female	Europe
578	22	12.54	Male	Europe
579	26	14.92	Female	Europe
580	21	18.87	Male	Europe
581	20	14.58	Female	Europe
582	20	16.16	Male	Europe
583	22	15.22	Female	Europe
584	21	15.48	Female	Europe
585	20	11.48	Female	Europe
586	22	12.3	Female	Europe
587	25	11.1	Female	Europe
588	21	15.51	Female	Europe
589	21	15.07	Female	Europe
590	24	12.02	Female	Europe
591	21	15.88	Female	Europe
592	22	16.36	Male	Europe
593	24	10.52	Female	Europe
594	25	18.98	Male	Europe
595	20	15.29	Male	Europe
596	23	9.34	Female	Europe
597	25	15.4	Male	Europe
598	24	15.64	Male	Europe
599	25	12.48	Male	Europe
600	21	11.84	Female	Europe
601	20	14.3	Male	Europe
602	25	13.47	Female	Europe
603	25	15.08	Male	Europe
604	21	16.34	Male	Europe
605	22	14.71	Male	Europe
606	20	11.92	Female	Europe
607	23	12.24	Female	Europe
608	24	13.76	Male	Europe
609	23	13.34	Male	Europe
610	25	12.07	Male	Europe
611	20	12.86	Female	Europe
612	24	15.52	Male	Europe
613	23	14.98	Female	Europe
614	21	16.56	Male	Europe
615	22	16.14	Male	Europe
616	22	21.38	Male	Europe
617	23	8.44	Male	Europe
618	20	12.8	Male	Europe
619	22	12.58	Female	Europe
620	21	12.31	Male	Europe
621	25	16.3	Male	Europe
622	25	12.2	Male	Europe
623	24	14.92	Male	Europe
624	20	12.62	Female	Europe
625	23	15.06	Female	Europe
626	23	12.78	Male	Europe
627	23	11.76	Female	Europe
628	21	14.45	Male	Europe
629	23	15.14	Female	Europe
630	21	11.64	Female	Europe
631	21	14.86	Male	Europe
632	20	12	Female	Europe
633	21	15.47	Female	Europe
634	24	11.41	Female	Europe
635	24	15.18	Male	Europe
636	24	12.18	Female	Europe
637	21	18.17	Female	Europe
638	23	15.97	Male	Europe
639	25	15.17	Female	Europe
640	25	13.56	Male	Europe
641	24	11.94	Male	Europe
642	22	12.08	Female	Europe
643	23	15.48	Female	Europe
644	25	17.12	Male	Europe
645	25	14.58	Male	Europe
646	23	10.81	Male	Europe
647	20	11.1	Male	Europe
648	24	13.44	Female	Europe
649	24	11.68	Female	Europe
650	23	14.28	Male	Europe
651	26	10.4	Male	Europe
652	20	12.2	Male	Europe
653	23	14.68	Female	Europe
654	26	14.5	Female	Europe
655	25	14.38	Female	Europe
656	22	11.88	Female	Europe
657	23	10.24	Female	Europe
658	20	12.22	Female	Europe
659	20	15.52	Male	Europe
660	24	13.84	Female	Europe
661	24	13.1	Female	Europe
662	21	12.96	Female	Europe
663	20	16.02	Male	Europe
664	21	18.98	Male	Europe
665	22	11.38	Female	Europe
666	23	13.55	Female	Europe
667	20	13.3	Female	Europe
668	22	16.69	Female	Europe
669	23	17.37	Male	Europe
670	23	14.3	Male	Europe
671	22	12.6	Female	Europe
672	23	12.81	Female	Europe
673	24	15.64	Male	Europe
674	22	13.87	Female	Europe
675	21	16.02	Male	Europe
676	22	15.98	Male	Europe
677	20	10.08	Female	Europe
678	20	11.23	Female	Europe
679	21	13.34	Female	Europe
680	22	16.08	Male	Europe
681	23	11.93	Female	Europe
682	20	12.9	Female	Europe
683	21	12.16	Female	Europe
684	23	10.98	Female	Europe
685	23	15.78	Male	Europe
686	21	15.92	Male	Europe
687	21	13.99	Male	Europe
688	21	13.1	Male	Europe
689	23	17.4	Female	Europe
690	24	13.99	Female	Europe
691	25	17	Male	Europe
692	21	14.58	Male	Europe
693	25	14.24	Male	Europe
694	21	15.02	Female	Europe
695	24	11.58	Female	Europe
696	21	14.54	Female	Europe
697	24	11.16	Female	Europe
698	20	17.53	Male	Europe
699	20	15.6	Male	Europe
700	20	10.58	Male	Europe
701	22	12.7	Female	Europe
702	21	12.71	Male	Europe
703	25	19.42	Male	Europe
704	21	15.38	Male	Europe
705	21	14.6	Male	Europe
706	20	13.58	Male	Europe
707	22	15.06	Female	Europe
708	23	14.89	Male	Europe
709	22	12.63	Female	Europe
710	23	13.58	Female	Europe
711	22	14.47	Female	Europe
712	25	14.48	Female	Europe
713	25	21.38	Male	Europe
714	22	15.6	Female	Europe
715	21	12.57	Female	Europe
716	21	10.66	Female	Europe
717	22	11.65	Male	Europe
718	24	9.57	Male	Europe
719	22	14.28	Female	Europe
720	24	17.3	Male	Europe
721	25	13.34	Female	Europe
722	20	12.15	Female	Europe
723	22	13.24	Female	Europe
724	21	11.17	Female	Europe
725	25	11.86	Female	Europe
726	25	17.76	Male	Europe
727	21	16.75	Female	Europe
728	23	11.66	Female	Europe
729	20	13.34	Female	Europe
730	21	10.75	Female	Europe
731	20	15.71	Male	Europe
732	21	14.72	Male	Europe
733	21	11.16	Female	Europe
734	24	10.34	Female	Europe
735	20	13.82	Female	Europe
736	20	14.62	Male	Europe
737	25	12.77	Male	Europe
738	23	12.63	Female	Europe
739	24	14.73	Male	Europe
740	20	12.24	Male	Europe
741	22	14.72	Female	Europe
742	23	13.98	Female	Europe
743	24	18.25	Male	Europe
744	25	11.39	Female	Europe
745	23	13.83	Male	Europe
746	24	15.25	Male	Europe
747	21	13.68	Female	Europe
748	25	11.07	Male	Europe
749	20	10.55	Female	Europe
750	25	14.96	Female	Europe
751	23	12.34	Female	Europe
752	21	18.63	Male	Europe
753	23	14	Male	Europe
754	22	12.64	Female	Europe
755	21	12.09	Female	Europe
756	24	13.76	Male	Europe
757	24	16.2	Female	Europe
758	23	15.16	Male	Europe
759	24	12.44	Male	Europe
760	20	11.68	Female	Europe
761	22	11.56	Female	Europe
762	22	12.69	Female	Europe
763	20	14.58	Male	Europe
764	22	16.73	Male	Europe
765	21	13.2	Female	Europe
766	21	7.99	Female	Europe
767	22	19.4	Male	Europe
768	24	11.49	Female	Europe
769	23	22.33	Male	Europe
770	21	13.79	Female	Europe
771	22	11.06	Female	Europe
772	23	11.82	Male	Europe
773	21	16.72	Male	Europe
774	21	12.28	Female	Europe
775	24	13.23	Female	Europe
776	20	13.62	Male	Europe
777	20	13.96	Female	Europe
778	20	14.6	Male	Europe
779	24	15.9	Male	Europe
780	22	14.56	Male	Europe
781	25	17.1	Male	Europe
782	20	10.44	Female	Europe
783	23	12.94	Male	Europe
784	21	14.04	Female	Europe
785	23	14.49	Male	Europe
786	23	12.14	Female	Europe
787	24	12.42	Male	Europe
788	24	13.86	Female	Europe
789	24	18.98	Male	Europe
790	23	14.95	Male	Europe
791	25	13.66	Female	Europe
792	20	13.75	Female	Europe
793	25	15.74	Male	Europe
794	24	14.57	Female	Europe
795	22	12.42	Female	Europe
796	24	17.08	Male	Europe
797	20	14.14	Male	Europe
798	23	12.37	Female	Europe
799	24	9.84	Female	Europe
800	25	15.52	Female	Europe
801	25	12.74	Female	Europe
802	25	17.87	Female	Europe
803	25	12.53	Female	Europe
804	24	12.93	Female	Europe
805	23	12.5	Male	Europe
806	23	13.9	Female	Europe
807	20	14.07	Female	Europe
808	23	11.95	Female	Europe
809	21	13.74	Male	Europe
810	21	11.01	Female	Europe
811	22	13.18	Female	Europe
812	24	10.76	Male	Europe
813	21	13.8	Female	Europe
814	21	11.57	Male	Europe
815	25	17.13	Male	Europe
816	25	13.5	Female	Europe
817	20	4.83	Female	Europe
818	21	12.54	Female	Europe
819	20	14.12	Male	Europe
820	20	17.42	Male	Europe
821	25	11.36	Female	Europe
822	20	13.17	Female	Europe
823	21	12.54	Male	Europe
824	21	15.45	Male	Europe
825	22	16.7	Male	Europe
826	21	16.41	Male	Europe
827	24	8.84	Male	Europe
828	21	11.89	Female	Europe
829	21	14.58	Female	Europe
830	20	13.24	Female	Europe
831	22	18.5	Male	Europe
832	23	12.13	Male	Europe
833	22	15.97	Male	Europe
834	22	13.52	Male	Europe
835	22	13.06	Male	Europe
836	22	13.12	Male	Europe
837	20	14.67	Female	Europe
838	23	14.2	Female	Europe
839	21	14.96	Male	Europe
840	22	16.53	Male	Europe
841	23	10.41	Female	Europe
842	26	11.44	Female	Europe
843	22	13.74	Female	Europe
844	23	15.78	Male	Europe
845	19	11.16	Male	Europe
846	25	9.88	Male	Europe
847	22	11.86	Female	Europe
848	20	12.64	Male	Europe
849	24	13.7	Female	Europe
850	24	11.91	Female	Europe
851	23	18.73	Male	Europe
852	23	17.56	Male	Europe
853	20	16.44	Female	Europe
854	24	12.18	Male	Europe
855	21	12.08	Female	Europe
856	21	14.58	Male	Europe
857	24	16.26	Female	Europe
858	25	11.44	Male	Europe
859	25	12.94	Female	Europe
860	25	14.36	Female	Europe
861	20	15.77	Male	Europe
862	22	11.89	Male	Europe
863	24	14.18	Male	Europe
864	24	12.18	Female	Europe
865	21	14.34	Female	Europe
866	25	16.43	Male	Europe
867	25	12.98	Female	Europe
868	21	14.3	Female	Europe
869	20	13.55	Female	Europe
870	26	11.38	Male	Europe
871	25	16.08	Male	Europe
872	24	14.25	Female	Europe
873	26	11.9	Female	Europe
874	20	14.72	Female	Europe
875	24	13.98	Female	Europe
876	24	12.12	Male	Europe
877	25	14.08	Male	Europe
878	23	12.85	Female	Europe
879	23	6.24	Female	Europe
880	23	10.9	Female	Europe
881	23	13.78	Female	Europe
882	21	10.46	Female	Europe
883	21	15.29	Male	Europe
884	23	12.73	Female	Europe
885	22	13.26	Female	Europe
886	23	16.86	Male	Europe
887	23	10.02	Female	Europe
888	20	15.16	Female	Europe
889	24	12.48	Female	Europe
890	23	13.26	Male	Europe
891	21	15.39	Female	Europe
892	21	15.55	Female	Europe
893	23	14.52	Female	Europe
894	25	15.03	Female	Europe
895	21	11.7	Female	Europe
896	21	13.74	Male	Europe
897	24	16.71	Female	Europe
898	21	11.5	Male	Europe
899	20	12.74	Male	Europe
900	20	17.07	Male	Europe
901	23	7.5	Male	Europe
902	21	13.14	Male	Europe
903	20	17.12	Male	Europe
904	21	16.19	Male	Europe
905	23	12.65	Female	Europe
906	23	13.02	Female	Europe
907	24	12.01	Female	Europe
908	22	13.18	Male	Europe
909	25	10.58	Female	Europe
910	24	14.51	Male	Europe
911	24	13.83	Female	Europe
912	20	14.6	Male	Europe
913	25	11.48	Female	Europe
914	23	17.08	Female	Europe
915	22	15.75	Male	Europe
916	24	13.12	Female	Europe
917	25	15.4	Female	Europe
918	20	13.67	Female	Europe
919	23	14.22	Male	Europe
920	21	13.34	Female	Europe
921	22	15.64	Male	Europe
922	21	10.04	Female	Europe
923	23	14.29	Male	Europe
924	22	15	Male	Europe
925	21	13.54	Male	Europe
926	22	18	Male	Europe
927	25	9.28	Male	Europe
928	23	12.3	Female	Europe
929	20	15.82	Male	Europe
930	24	13	Male	Europe
931	22	14.2	Male	Europe
932	20	14.96	Male	Europe
933	20	11.33	Female	Europe
934	22	14.24	Male	Europe
935	25	13.48	Male	Europe
936	22	13.05	Female	Europe
937	22	17.37	Male	Europe
938	20	15.58	Male	Europe
939	22	11.92	Female	Europe
940	24	15.74	Male	Europe
941	22	15.82	Female	Europe
942	23	13.8	Female	Europe
943	21	18.13	Male	Europe
944	20	14.7	Male	Europe
945	21	16.86	Male	Europe
946	24	18.02	Male	Europe
947	21	11.68	Male	Europe
948	20	10.28	Female	Europe
949	24	10.84	Female	Europe
950	25	17.03	Male	Europe
951	24	16.83	Male	Europe
952	23	12.48	Female	Europe
953	21	14.52	Male	Europe
954	21	13.15	Male	Europe
955	21	12.89	Female	Europe
956	23	12.18	Male	Europe
957	23	15.83	Female	Europe
958	23	13.16	Female	Europe
959	25	15.7	Male	Europe
960	21	15.41	Male	Europe
961	23	11.07	Female	Europe
962	25	16.04	Male	Europe
963	23	15.32	Male	Europe
964	23	10.24	Female	Europe
965	23	17.13	Male	Europe
966	24	18.18	Male	Europe
967	21	15.95	Male	Europe
968	22	9.32	Female	Europe
969	25	16.12	Female	Europe
970	25	10.68	Female	Europe
971	25	14.96	Female	Europe
972	21	15.48	Male	Europe
973	23	10.73	Female	Europe
974	22	13.27	Female	Europe
975	24	16.04	Male	Europe
976	22	16.02	Male	Europe
977	20	11.58	Female	Europe
978	22	10.4	Female	Europe
979	23	14.31	Male	Europe
980	23	9.7	Female	Europe
981	25	12.85	Female	Europe
982	21	15.25	Female	Europe
983	22	16.06	Male	Europe
984	23	11.88	Female	Europe
985	24	6.23	Female	Europe
986	23	16.98	Male	Europe
987	23	15.48	Female	Europe
988	22	17.18	Male	Europe
989	23	16.04	Male	Europe
990	25	12.34	Female	Europe
991	22	12.54	Female	Europe
992	21	17.04	Male	Europe
993	25	9.69	Male	Europe
994	24	14.2	Female	Europe
995	26	15.66	Male	Europe
996	20	15.2	Male	Europe
997	22	12.42	Female	Europe
998	21	13.16	Female	Europe
999	24	11.3	Male	Europe
1000	23	11.4	Female	Europe
1001	24	14.54	Male	Europe
1002	25	18.35	Male	Europe
1003	20	15.64	Male	Europe
1004	24	14.28	Male	Europe
1005	25	15.64	Female	Europe
1006	23	14.46	Female	Europe
1007	20	15.08	Male	Europe
1008	20	13.84	Male	Europe
1009	26	16.17	Male	Europe
1010	23	16.82	Female	Europe
1011	23	16.58	Male	Europe
1012	23	16.98	Male	Europe
1013	25	11.54	Female	Europe
1014	23	17.12	Female	Europe
1015	24	16.06	Female	Europe
1016	20	14.4	Female	Europe
1017	24	16.75	Male	Europe
1018	24	12.26	Male	Europe
1019	24	15.4	Female	Europe
1020	20	10.49	Female	Europe
1021	21	14.1	Female	Europe
1022	22	7.14	Male	Europe
1023	21	12.71	Female	Europe
1024	24	14.39	Male	Europe
1025	25	15.11	Male	Europe
1026	22	16.66	Female	Europe
1027	20	11.14	Female	Europe
1028	23	16.54	Male	Europe
1029	24	11.63	Male	Europe
1030	22	18.44	Male	Europe
1031	22	13.75	Male	Europe
1032	21	15.96	Male	Europe
1033	20	13.66	Female	Europe
1034	21	12.96	Female	Europe
1035	25	12.92	Female	Europe
1036	25	14.15	Female	Europe
1037	24	13.58	Female	Europe
1038	20	14.36	Female	Europe
1039	24	9.24	Male	Europe
1040	22	12.41	Female	Europe
1041	25	12.82	Female	Europe
1042	23	16.63	Male	Europe
1043	20	18.38	Male	Europe
1044	21	12.4	Male	Europe
1045	23	9.59	Female	Europe
1046	23	13.9	Female	Europe
1047	26	14.39	Male	Europe
1048	26	11.34	Male	Europe
1049	23	11.2	Female	Europe
1050	22	17.3	Male	Europe
1051	20	18.98	Male	Europe
1052	25	14.26	Female	Europe
1053	20	16.05	Male	Europe
1054	25	15.84	Male	Europe
1055	22	13.28	Female	Europe
1056	20	17.3	Male	Europe
1057	21	12.22	Female	Europe
1058	22	13.85	Female	Europe
1059	23	12.84	Female	Europe
1060	25	14.58	Male	Europe
1061	22	15.63	Female	Europe
1062	21	12.28	Male	Europe
1063	20	17.55	Female	Europe
1064	20	13.56	Female	Europe
1065	25	11.33	Male	Europe
1066	25	14.74	Female	Europe
1067	21	14.18	Female	Europe
1068	24	18.84	Male	Europe
1069	24	14.08	Female	Europe
1070	23	15.18	Female	Europe
1071	25	14.15	Female	Europe
1072	21	14.73	Male	Europe
1073	20	15.95	Male	Europe
1074	25	21.78	Male	Europe
1075	20	14.65	Male	Europe
1076	25	15.44	Female	Europe
1077	22	14.42	Female	Europe
1078	23	9.72	Female	Europe
1079	20	12.57	Female	Europe
1080	24	11.32	Female	Europe
1081	25	14.6	Female	Europe
1082	21	15.46	Female	Europe
1083	25	11.7	Female	Europe
1084	22	13.48	Male	Europe
1085	20	18.16	Male	Europe
1086	19	18.96	Male	Europe
1087	20	15.84	Male	Europe
1088	21	15.18	Male	Europe
1089	22	10.38	Female	Europe
1090	23	7.24	Male	Europe
1091	25	13.18	Male	Europe
1092	24	16.74	Male	Europe
1093	22	14.96	Male	Europe
1094	25	11.93	Female	Europe
1095	21	13.18	Female	Europe
1096	23	13.94	Female	Europe
1097	20	12.18	Female	Europe
1098	22	12.18	Female	Europe
1099	22	11.17	Male	Europe
1100	20	13.42	Female	Europe
1101	24	15.59	Male	Europe
1102	20	11.51	Female	Europe
1103	20	11.44	Female	Europe
1104	21	12.48	Female	Europe
1105	24	13.11	Female	Europe
1106	24	19.57	Male	Europe
1107	22	1.64	Female	Europe
1108	24	13.12	Female	Europe
1109	21	10.88	Male	Europe
1110	25	10.4	Female	Europe
1111	24	14	Male	Europe
1112	22	19.46	Male	Europe
1113	21	16.53	Male	Europe
1114	23	15.09	Male	Europe
1115	23	12.6	Male	Europe
1116	22	13.99	Female	Europe
1117	22	15.3	Female	Europe
1118	20	15.7	Male	Europe
1119	20	13.82	Female	Europe
1120	24	15.62	Male	Europe
1121	23	14.63	Female	Europe
1122	25	17.27	Male	Europe
1123	20	15.08	Female	Europe
1124	23	18.93	Male	Europe
1125	23	14.32	Male	Europe
1126	21	12.96	Female	Europe
1127	25	9.03	Male	Europe
1128	21	15.98	Female	Europe
1129	20	17.51	Male	Europe
1130	25	20.7	Male	Europe
1131	21	12.72	Male	Europe
1132	25	10.75	Female	Europe
1133	25	12.68	Female	Europe
1134	23	11.08	Female	Europe
1135	21	14.82	Female	Europe
1136	22	11.66	Female	Europe
1137	25	19.89	Male	Europe
1138	24	19.13	Male	Europe
1139	20	13.89	Female	Europe
1140	24	14.31	Female	Europe
1141	20	14.62	Male	Europe
1142	20	16.9	Female	Europe
1143	26	10.07	Female	Europe
1144	20	15.97	Female	Europe
1145	20	12.55	Female	Europe
1146	21	13.76	Male	Europe
1147	24	14.34	Female	Europe
1148	24	15.36	Male	Europe
1149	21	16.36	Male	Europe
1150	21	15.05	Male	Europe
1151	24	12.68	Male	Europe
1152	22	15.2	Male	Europe
1153	25	14.4	Male	Europe
1154	22	14.85	Female	Europe
1155	25	13.15	Female	Europe
1156	23	15.81	Male	Europe
1157	20	14.7	Male	Europe
1158	23	10.72	Female	Europe
1159	23	16.74	Male	Europe
1160	22	11.02	Female	Europe
1161	22	10.52	Female	Europe
1162	21	11.25	Female	Europe
1163	21	9.73	Female	Europe
1164	24	14.12	Female	Europe
1165	24	13.62	Female	Europe
1166	22	16.58	Male	Europe
1167	20	13.33	Female	Europe
1168	22	12.36	Male	Europe
1169	24	15.09	Male	Europe
1170	21	15.48	Female	Europe
1171	21	10.94	Female	Europe
1172	23	12.66	Male	Europe
1173	20	10.48	Male	Europe
1174	20	14.74	Female	Europe
1175	24	11.33	Female	Europe
1176	25	10.05	Female	Europe
1177	26	10.59	Female	Europe
1178	26	12.79	Male	Europe
1179	22	12.26	Female	Europe
1180	20	16.43	Male	Europe
1181	23	11.32	Female	Europe
1182	22	15.08	Male	Europe
1183	25	16.42	Male	Europe
1184	23	14.25	Female	Europe
1185	21	12.3	Female	Europe
1186	21	19.59	Male	Europe
1187	21	14.06	Female	Europe
1188	22	12.6	Female	Europe
1189	21	13.69	Male	Europe
1190	22	15.97	Female	Europe
1191	20	15.11	Male	Europe
1192	22	13.04	Female	Europe
1193	24	12.78	Female	Europe
1194	23	12.14	Female	Europe
1195	23	11.93	Female	Europe
1196	20	13.96	Female	Europe
1197	25	10.21	Female	Europe
1198	23	11.84	Male	Europe
1199	21	14.59	Male	Europe
1200	25	12.5	Female	Europe
1201	25	13.74	Male	Europe
1202	23	16.29	Male	Europe
1203	21	13.12	Female	Europe
1204	23	12.24	Female	Europe
1205	22	11.15	Female	Europe
1206	21	16.8	Male	Europe
1207	24	10.14	Male	Europe
1208	25	17.47	Male	Europe
1209	23	7.04	Female	Europe
1210	25	12.73	Male	Europe
1211	22	11.23	Male	Europe
1212	23	14.73	Male	Europe
1213	21	16.8	Female	Europe
1214	23	14.22	Male	Europe
1215	21	11.39	Female	Europe
1216	24	16.38	Male	Europe
1217	22	14.1	Female	Europe
1218	20	15.42	Male	Europe
1219	24	15	Female	Europe
1220	25	15.34	Female	Europe
1221	20	13.22	Male	Europe
1222	23	13.28	Female	Europe
1223	23	10.6	Male	Europe
1224	25	11.98	Female	Europe
1225	25	14.6	Female	Europe
1226	23	12.73	Male	Europe
1227	22	11.5	Female	Europe
1228	21	14.04	Female	Europe
1229	23	12.13	Female	Europe
1230	25	12.52	Female	Europe
1231	25	12.96	Male	Europe
1232	21	14.7	Female	Europe
1233	21	15.18	Male	Europe
1234	21	15.18	Male	Europe
1235	23	16.03	Male	Europe
1236	22	13.31	Female	Europe
1237	23	18.58	Male	Europe
1238	20	10.49	Female	Europe
1239	21	13.32	Female	Europe
1240	21	9.96	Female	Europe
1241	21	16.28	Female	Europe
1242	21	13.9	Female	Europe
1243	22	13.72	Male	Europe
1244	23	15.84	Female	Europe
1245	24	10.6	Female	Europe
1246	22	15.18	Female	Europe
1247	20	13.54	Male	Europe
1248	23	16.24	Female	Europe
1249	25	13.3	Male	Europe
1250	25	12.89	Female	Europe
1251	23	16.76	Male	Europe
1252	20	13.62	Female	Europe
1253	21	15.17	Female	Europe
1254	20	13.22	Female	Europe
1255	25	16.6	Male	Europe
1256	24	11.93	Female	Europe
1257	23	13.5	Male	Europe
1258	20	10.87	Female	Europe
1259	21	12.42	Female	Europe
1260	23	15.1	Female	Europe
1261	22	12.26	Male	Europe
1262	21	7.87	Male	Europe
1263	24	13.77	Female	Europe
1264	21	15.3	Male	Europe
1265	23	14.84	Male	Europe
1266	20	13	Male	Europe
1267	23	15.85	Male	Europe
1268	23	12.92	Female	Europe
1269	25	15.74	Male	Europe
1270	21	16.23	Male	Europe
1271	26	13.58	Female	Europe
1272	24	15.55	Female	Europe
1273	22	16.84	Male	Europe
1274	21	12.81	Female	Europe
1275	22	16	Male	Europe
1276	22	15.96	Male	Europe
1277	20	15.84	Female	Europe
1278	23	10.45	Female	Europe
1279	23	16.02	Male	Europe
1280	24	15.53	Male	Europe
1281	20	17.27	Male	Europe
1282	22	15.29	Male	Europe
1283	21	16.47	Male	Europe
1284	22	13.37	Female	Europe
1285	24	13.21	Male	Europe
1286	23	16.26	Male	Europe
1287	20	12.44	Female	Europe
1288	25	13.89	Female	Europe
1289	22	16.78	Female	Europe
1290	20	14.42	Male	Europe
1291	21	13.06	Female	Europe
1292	21	11.51	Male	Europe
1293	21	15.76	Male	Europe
1294	22	14.62	Male	Europe
1295	25	19.95	Male	Europe
1296	20	9.62	Male	Europe
1297	24	13.26	Female	Europe
1298	20	14.59	Male	Europe
1299	4	10.24	Male	USA
1300	4	9.25	Male	USA
1301	5	8.4	Male	USA
1302	5	9.44	Male	USA
1303	6	9.48	Male	USA
1304	4	7.64	Female	USA
1305	4	8.3	Male	USA
1306	5	7.53	Male	USA
1307	5	7.69	Male	USA
1308	6	6.86	Male	USA
1309	4	7.68	Male	USA
1310	4	10.62	Male	USA
1311	5	9.99	Male	USA
1312	6	10.68	Male	USA
1313	4	5.94	Male	USA
1314	4	7.79	Male	USA
1315	5	6.96	Male	USA
1316	5	8.06	Male	USA
1317	6	8.65	Male	USA
1318	4	7.68	Male	USA
1319	5	7.64	Male	USA
1320	5	8.05	Male	USA
1321	4	8.34	Female	USA
1322	4	8.63	Male	USA
1323	4	8.75	Male	USA
1324	5	7.74	Male	USA
1325	6	8.85	Male	USA
1326	4	8.59	Male	USA
1327	4	8.34	Male	USA
1328	5	8.61	Male	USA
1329	6	9.56	Male	USA
1330	4	9.21	Male	USA
1331	4	8.3	Male	USA
1332	5	9.27	Male	USA
1333	5	9.27	Male	USA
1334	4	9.41	Male	USA
1335	4	8.89	Male	USA
1336	5	9.49	Male	USA
1337	4	7.16	Female	USA
1338	4	9.08	Female	USA
1339	5	7.44	Female	USA
1340	5	8.08	Female	USA
1341	4	9.51	Female	USA
1342	4	7.52	Male	USA
1343	5	8.73	Male	USA
1344	6	9.32	Male	USA
1345	6	9.35	Female	USA
1346	4	7.42	Male	USA
1347	5	8.43	Male	USA
1348	4	7.6	Female	USA
1349	4	9	Female	USA
1350	6	9.63	Female	USA
1351	4	7.81	Female	USA
1352	4	8.41	Male	USA
1353	4	9.06	Male	USA
1354	5	10.06	Male	USA
1355	4	7.9	Male	USA
1356	5	8.99	Male	USA
1357	6	9.36	Male	USA
1358	4	8.68	Female	USA
1359	4	8.72	Female	USA
1360	5	9.07	Female	USA
1361	5	9.57	Female	USA
1362	6	9.3	Female	USA
1363	4	7.38	Male	USA
1364	4	9	Male	USA
1365	5	8.9	Male	USA
1366	4	6.86	Male	USA
1367	4	6.39	Male	USA
1368	4	8.18	Male	USA
1369	5	6.82	Male	USA
1370	5	7.3	Male	USA
1371	6	7.56	Male	USA
1372	4	9.06	Female	USA
1373	4	9.85	Female	USA
1374	5	8.98	Female	USA
1375	6	9.23	Female	USA
1376	4	10.78	Female	USA
1377	4	10.43	Female	USA
1378	5	10.42	Female	USA
1379	6	10.84	Female	USA
1380	4	6.5	Male	USA
1381	4	7.1	Female	USA
1382	4	8.78	Female	USA
1383	4	8.52	Female	USA
1384	4	7.73	Female	USA
1385	4	7.54	Female	USA
1386	4	7.96	Female	USA
1387	4	7.4	Female	USA
1388	4	10.09	Male	USA
1389	4	9.07	Male	USA
1390	5	9.23	Male	USA
1391	6	10.26	Male	USA
1392	4	9.4	Female	USA
1393	4	8.67	Female	USA
1394	5	8.68	Female	USA
1395	4	8.86	Male	USA
1396	4	6.59	Male	USA
1397	4	6.72	Male	USA
1398	5	8.38	Male	USA
1399	4	5.07	Male	USA
1400	4	6.24	Male	USA
1401	5	6.42	Male	USA
1402	6	6.7	Male	USA
1403	6	6	Male	USA
1404	4	6.31	Male	USA
1405	4	6.94	Male	USA
1406	5	6.4	Male	USA
1407	6	7.99	Male	USA
1408	4	8.34	Female	USA
1409	5	9.32	Female	USA
1410	5	9.38	Female	USA
1411	6	9.59	Female	USA
1412	4	8.98	Male	USA
1413	5	9.56	Male	USA
1414	5	9.28	Male	USA
1415	4	8.02	Female	USA
1416	4	7.88	Female	USA
1417	4	9.5	Female	USA
1418	5	8.44	Female	USA
1419	6	9.14	Female	USA
1420	4	7.38	Male	USA
1421	4	7.6	Male	USA
1422	6	8.27	Male	USA
1423	4	7.69	Female	USA
1424	4	8.68	Female	USA
1425	5	9.06	Female	USA
1426	4	7.38	Male	USA
1427	4	8.52	Male	USA
1428	5	10.25	Male	USA
1429	4	9.27	Male	USA
1430	4	9.67	Male	USA
1431	5	8.5	Male	USA
1432	5	9.44	Male	USA
1433	4	8.93	Male	USA
1434	5	8.75	Male	USA
1435	4	9.11	Female	USA
1436	4	9.4	Female	USA
1437	4	8.93	Male	USA
1438	4	8.98	Male	USA
1439	4	6.93	Female	USA
1440	4	6.26	Female	USA
1441	4	6.68	Female	USA
1442	4	8.75	Female	USA
1443	4	7.96	Female	USA
1444	5	8.28	Female	USA
1445	5	8.16	Female	USA
1446	4	8.62	Male	USA
1447	4	8.38	Female	USA
1448	4	8.78	Female	USA
1449	4	8.93	Male	USA
1450	4	7.38	Male	USA
1451	4	7.48	Female	USA
1452	4	8.34	Female	USA
1453	6	8.44	Female	USA
1454	5	10.73	Female	USA
1455	6	7.23	Male	USA
1456	5	8.4	Female	USA
1457	5	8.82	Female	USA
1458	17	13.06	Female	USA
1459	18	13.06	Female	USA
1460	20	13.06	Female	USA
1461	21	12.95	Male	USA
1462	23	12.95	Male	USA
1463	24	12.95	Male	USA
1464	14	14.32	Male	USA
1465	16	14.32	Male	USA
1466	20	14.92	Male	USA
1467	22	14.92	Male	USA
1468	21	9.05	Male	USA
1469	22	9.05	Male	USA
1470	27	15.22	Female	USA
1471	28	15.22	Female	USA
1472	30	15.22	Female	USA
1473	26	12.38	Female	USA
1474	28	12.38	Female	USA
1475	29	12.38	Female	USA
1476	14	13.02	Male	USA
1477	16	13.02	Male	USA
1478	23	13.97	Female	USA
1479	25	13.97	Female	USA
1480	20	15.18	Female	USA
1481	22	15.18	Female	USA
1482	24	15.18	Female	USA
1483	25	16.86	Male	USA
1484	26	16.86	Male	USA
1485	28	16.86	Male	USA
1486	16	12.11	Female	USA
1487	18	12.11	Female	USA
1488	19	12.11	Female	USA
1489	24	14.88	Male	USA
1490	26	14.88	Male	USA
1491	28	14.88	Male	USA
1492	27	14.66	Female	USA
1493	28	14.66	Female	USA
1494	24	13.84	Male	USA
1495	26	13.84	Male	USA
1496	28	13.84	Male	USA
1497	25	13.19	Male	USA
1498	19	11.46	Female	USA
1499	24	13.24	Female	USA
1500	25	13.24	Female	USA
1501	27	13.24	Female	USA
1502	24	13.8	Male	USA
1503	26	13.8	Male	USA
1504	28	13.8	Male	USA
1505	24	12.96	Male	USA
1506	26	12.96	Male	USA
1507	27	12.96	Male	USA
1508	21	11.12	Male	USA
1509	21	11.12	Male	USA
1510	23	11.12	Male	USA
1511	24	11.12	Male	USA
1512	24	11.12	Male	USA
1513	22	15.16	Female	USA
1514	23	15.16	Female	USA
1515	25	15.16	Female	USA
1516	27	12.47	Female	USA
1517	29	12.47	Female	USA
1518	28	12.91	Male	USA
1519	30	12.91	Male	USA
1520	30	12.91	Male	USA
1521	27	10.86	Male	USA
1522	28	10.86	Male	USA
1523	21	14.04	Male	USA
1524	23	14.04	Male	USA
1525	25	14.04	Male	USA
1526	19	12.43	Female	USA
1527	19	12.43	Female	USA
1528	21	12.43	Female	USA
1529	23	12.43	Female	USA
1530	30	14.4	Female	USA
1531	30	14.4	Female	USA
1532	30	14.4	Female	USA
1533	30	14.4	Female	USA
1534	21	14.15	Female	USA
1535	22	14.15	Female	USA
1536	24	14.15	Female	USA
1537	23	15.14	Female	USA
1538	25	15.14	Female	USA
1539	27	15.14	Female	USA
1540	26	13.2	Male	USA
1541	25	17.42	Male	USA
1542	26	17.42	Male	USA
1543	28	17.42	Male	USA
1544	22	11.68	Female	USA
1545	23	11.68	Female	USA
1546	25	11.68	Female	USA
1547	25	18.01	Male	USA
1548	27	18.01	Male	USA
1549	28	18.01	Male	USA
1550	15	11.54	Female	USA
1551	16	11.54	Female	USA
1552	14	16.07	Female	USA
1553	20	10.23	Female	USA
1554	22	10.23	Female	USA
1555	12	8.68	Male	USA
1556	16	8.68	Male	USA
1557	20	11.52	Female	USA
1558	21	11.52	Female	USA
1559	23	11.52	Female	USA
1560	23	11.52	Female	USA
1561	20	11.92	Male	USA
1562	21	11.92	Male	USA
1563	29	13.13	Male	USA
1564	30	13.13	Male	USA
1565	30	13.13	Male	USA
1566	26	10.98	Female	USA
1567	28	10.98	Female	USA
1568	29	10.98	Female	USA
1569	14	11.94	Female	USA
1570	16	11.94	Female	USA
1571	17	11.94	Female	USA
1572	18	14.44	Female	USA
1573	20	14.44	Female	USA
1574	22	14.44	Female	USA
1575	17	9.04	Male	USA
1576	20	9.04	Male	USA
1577	17	9.54	Female	USA
1578	26	14.3	Male	USA
1579	19	13.6	Male	USA
1580	21	13.6	Male	USA
1581	22	13.6	Male	USA
1582	20	13.23	Male	USA
1583	21	13.23	Male	USA
1584	23	13.23	Male	USA
1585	18	13.16	Male	USA
1586	20	13.16	Male	USA
1587	21	13.16	Male	USA
1588	18	10.8	Female	USA
1589	20	10.8	Female	USA
1590	20	10.8	Female	USA
1591	20	13.38	Female	USA
1592	23	13.38	Female	USA
1593	14	12	Female	USA
1594	17	12	Female	USA
1595	24	12.55	Female	USA
1596	19	11.6	Male	USA
1597	20	11.6	Male	USA
1598	22	11.6	Male	USA
1599	17	10.74	Female	USA
1600	19	14.4	Female	USA
1601	20	14.4	Female	USA
1602	22	14.4	Female	USA
1603	19	14.24	Female	USA
1604	20	14.24	Female	USA
1605	20	11.97	Female	USA
1606	21	11.97	Female	USA
1607	18	17.24	Female	USA
1608	18	17.24	Female	USA
1609	20	17.24	Female	USA
1610	21	17.24	Female	USA
1611	15	12.14	Female	USA
1612	17	12.14	Female	USA
1613	14	11.92	Female	USA
1614	19	13.04	Male	USA
1615	21	13.04	Male	USA
1616	22	13.04	Male	USA
1617	18	15.61	Male	USA
1618	20	15.61	Male	USA
1619	21	15.61	Male	USA
1620	12	11.92	Male	USA
1621	14	11.92	Male	USA
1622	13	12.78	Female	USA
1623	14	12.78	Female	USA
1624	16	12.78	Female	USA
1625	23	11.46	Female	USA
1626	24	11.46	Female	USA
1627	21	12.99	Male	USA
1628	15	13.62	Female	USA
1629	17	13.62	Female	USA
1630	18	13.62	Female	USA
1631	17	13.93	Female	USA
1632	22	16.8	Male	USA
1633	17	12.36	Female	USA
1634	16	11.95	Male	USA
1635	18	11.95	Male	USA
1636	19	11.95	Male	USA
1637	22	11.18	Female	USA
1638	28	12.47	Female	USA
1639	29	12.47	Female	USA
1640	30	12.47	Female	USA
1641	30	14.16	Female	USA
1642	30	14.16	Female	USA
1643	18	12.33	Male	USA
1644	18	15.26	Male	USA
1645	20	15.26	Male	USA
1646	21	15.26	Male	USA
1647	14	12.42	Female	USA
1648	16	12.42	Female	USA
1649	25	14.31	Female	USA
1650	26	14.31	Female	USA
1651	28	14.31	Female	USA
1652	21	14.77	Female	USA
1653	15	14.52	Male	USA
1654	17	14.52	Male	USA
1655	25	13.4	Female	USA
1656	26	13.4	Female	USA
1657	28	13.4	Female	USA
1658	16	13.78	Male	USA
1659	16	16.21	Female	USA
1660	19	14.09	Male	USA
1661	21	14.09	Male	USA
1662	22	14.09	Male	USA
1663	17	12.28	Male	USA
1664	30	10.9	Male	USA
1665	30	10.9	Male	USA
1666	19	12.94	Male	USA
1667	21	12.94	Male	USA
1668	22	12.94	Male	USA
1669	15	13.99	Male	USA
1670	12	15.36	Male	USA
1671	17	12.24	Male	USA
1672	18	12.24	Male	USA
1673	15	15.58	Male	USA
1674	17	15.58	Male	USA
1675	15	11.03	Male	USA
1676	14	12.47	Male	USA
1677	16	12.47	Male	USA
1678	18	12.47	Male	USA
1679	16	14.94	Male	USA
1680	12	8.91	Female	USA
1681	14	13.78	Male	USA
1682	16	13.78	Male	USA
1683	16	14.07	Female	USA
1684	18	14.07	Female	USA
1685	19	14.07	Female	USA
1686	18	13.32	Female	USA
1687	20	13.32	Female	USA
1688	18	12.01	Female	USA
1689	20	12.01	Female	USA
1690	23	15.87	Female	USA
1691	25	15.87	Female	USA
1692	12	12.98	Male	USA
1693	12	10.11	Male	USA
1694	15	10.11	Male	USA
1695	29	11.94	Female	USA
1696	30	11.94	Female	USA
1697	14	11.34	Male	USA
1698	16	11.34	Male	USA
1699	12	13.08	Female	USA
1700	15	15.52	Male	USA
1701	16	15.52	Male	USA
1702	18	15.52	Male	USA
1703	12	10.1	Female	USA
1704	30	10.2	Male	USA
1705	30	10.2	Male	USA
1706	30	10.2	Male	USA
1707	15	12.77	Female	USA
1708	12	14.42	Female	USA
1709	14	14.42	Female	USA
1710	14	12.86	Female	USA
1711	12	13.96	Female	USA
1712	14	12.46	Male	USA
1713	15	12.46	Male	USA
1714	16	13.93	Female	USA
1715	15	15.46	Male	USA
1716	14	13.07	Male	USA
1717	15	11.5	Female	USA
1718	14	13.54	Female	USA
1719	16	14.74	Female	USA
1720	17	13.58	Female	USA
1721	18	13.58	Female	USA
1722	14	14.34	Male	USA
1723	14	10.42	Male	USA
1724	14	15.09	Female	USA
1725	16	12.62	Female	USA
1726	10	9.62	Male
1727	12	9.18	Female
1728	10	9.54	Female
1729	13	7.54	Male
1730	17	11.2	Male
1731	10	10.72	Female
1732	13	13.3	Male
1733	11	10.14	Male
1734	12	11.02	Male
1735	7	8.37	Female
1736	4	8.06	Female
1737	9	8.84	Female
1738	16	10.83	Male
1739	15	11.07	Male
1740	18	11.02	Male
1741	5	8.06	Male
1742	7	10.94	Male
1743	16	15.37	Male
1744	12	12.88	Male
1745	11	9.57	Male
1746	9	10.5	Male
1747	13	7.16	Male
1748	10	9.46	Male
1749	10	11.28	Male
1750	6	10.36	Male
1751	8	10.4	Female
1752	6	10.1	Female
1753	8	8.64	Female
1754	10	8.31	Female
1755	12	9.48	Female
1756	7	8.1	Female
1757	11	13.88	Female
1758	9	13.63	Female
1759	7	11.23	Female
1760	13	9.52	Male
1761	12	11.83	Female
1762	13	12.84	Female
1763	10	9.25	Female
1764	9	9.75	Female
1765	6	10.72	Female
1766	5	7.46	Female
1767	15	10.78	Female
1768	14	10.74	Female
1769	11	10.14	Female
1770	9	7.98	Male
1771	11	8.12	Male
1772	9	9.4	Male
1773	7	9.86	Male
1774	11	12.28	Female
1775	13	10.84	Female
1776	16	9.78	Female
1777	18	8.64	Female
1778	14	9.16	Female
1779	19	14.22	Male
1780	21	16.05	Male
1781	20	13.84	Male
1782	18	13.15	Male
1783	22	15.52	Male
1784	10	11.68	Male
1785	8	10.24	Male
1786	12	11.82	Male
1787	7	9.14	Female
1788	9	9.56	Female
1789	10	11.75	Male
1790	8	8.84	Male
1791	10	11.3	Female
1792	12	13.12	Female
1793	8	10.5	Female
1794	18	14.64	Male
1795	16	13.54	Male
1796	14	10.92	Male
1797	10	10.68	Male
1798	12	11.54	Male
1799	13	9.1	Female
1800	15	10.18	Female
1801	11	10.49	Female
1802	17	10.92	Female
1803	15	11.96	Female
1804	10	9.82	Male
1805	8	8.7	Male
1806	12	15.58	Male
1807	17	18.1	Male
1808	21	16.58	Male
1809	10	8.55	Female
1810	13	12.85	Female
1811	12	9.98	Female
1812	8	8.39	Female
1813	13	10.69	Female
1814	11	11.46	Female
1815	9	7.07	Female
1816	12	10.52	Female
1817	11	7.96	Female
1818	14	9.96	Female
1819	10	12.28	Female
1820	8	11.46	Female
1821	12	13.8	Female
1822	14	15.92	Female
1823	20	12.08	Male
1824	17	11.08	Male
1825	18	12.54	Male
1826	11	11.9	Female
1827	13	12.48	Female
1828	18	15.63	Male
1829	20	14.22	Male
1830	9	9.57	Male
1831	11	11.35	Male
1832	16	10.46	Female
1833	18	10.98	Female
1834	14	11.99	Female
1835	14	11.08	Female
1836	16	11.28	Female
1837	12	9.37	Female
1838	13	13.45	Female
1839	17	12.96	Female
1840	15	13	Female
1841	10	6.77	Female
1842	17	10.58	Female
1843	19	11.25	Female
1844	13	10.44	Female
1845	11	8.91	Female
1846	9	8.04	Female
1847	14	10.58	Male
1848	9	8.19	Female
1849	13	10.58	Female
1850	10	11.4	Male
1851	8	12.07	Male
1852	16	11.55	Male
1853	17	11.98	Male
1854	6	6.93	Female
1855	7	9.38	Male
1856	9	10.4	Male
1857	11	11.71	Male
1858	10	12.62	Male
1859	14	14.9	Male
1860	12	13.99	Male
1861	16	9.64	Male
1862	8	11.1	Male
1863	10	11.52	Male
1864	12	11.66	Male
1865	13	10.4	Male
1866	11	10.6	Male
1867	9	9.78	Male
1868	6	7.84	Female
1869	14	10.6	Male
1870	11	10.42	Male
1871	9	8.94	Male
1872	6	9.36	Male
1873	8	7.62	Female
1874	6	7.2	Female
1875	10	8.94	Female
1876	13	11.16	Female
1877	15	11.82	Female
1878	8	11.78	Female
1879	10	10.32	Female
1880	6	6.48	Female
1881	8	6.83	Female
1882	8	11.98	Male
1883	14	11.58	Male
1884	10	12.58	Male
1885	6	8.36	Male
1886	15	12.47	Female
1887	11	11.1	Female
1888	13	11.56	Female
1889	6	7.47	Female
1890	10	9.11	Male
1891	8	8.72	Male
1892	8	9.46	Male
1893	6	9.06	Male
1894	9	10.74	Female
1895	11	10.65	Female
1896	9	9.64	Female
1897	7	9.93	Female
1898	11	7.61	Female
1899	14	11.92	Female
1900	16	11.98	Female
1901	12	9.15	Female
1902	17	10.82	Female
1903	15	10.48	Female
1904	8	8.62	Female
1905	6	8.43	Female
1906	10	8.06	Female
1907	10	9.98	Female
1908	12	11.02	Female
1909	9	8.4	Female
1910	8	9.82	Male
1911	10	11.28	Male
1912	12	11.14	Male
1913	6	8.04	Female
1914	8	12.88	Female
1915	19	10.46	Male
1916	15	9.43	Male
1917	10	10.6	Female
1918	8	9.02	Female
1919	10	14.45	Female
1920	6	9.99	Female
1921	8	9.38	Female
1922	6	7.6	Female
1923	16	14.74	Male
1924	18	14.26	Male
1925	16	13.44	Male
1926	12	11.93	Male
1927	9	12.76	Female
1928	11	12.18	Female
1929	7	11.34	Female
1930	17	12.02	Female
1931	21	13.18	Female
1932	20	14.7	Female
1933	14	8.91	Female
1934	12	8.96	Female
1935	16	9.07	Female
1936	9	12.32	Female
1937	9	12.9	Male
1938	5	9.09	Male
1939	7	14.49	Male
1940	7	7.15	Male
1941	11	11.28	Male
1942	15	14.18	Female
1943	17	15.79	Female
1944	6	7.62	Female
1945	7	9.28	Female
1946	9	9.43	Female
1947	11	11.88	Female
1948	13	13.02	Female
1949	9	11.71	Male
1950	7	7.84	Male
1951	10	11.54	Female
1952	8	11.64	Female
1953	10	6.69	Male
1954	9	7.22	Male
1955	16	10.19	Male
1956	18	10.16	Male
1957	14	11.11	Male
1958	7	9.38	Male
1959	9	8.98	Male
1960	11	8.5	Male
1961	7	8.41	Male
1962	5	7.9	Male
1963	6	8.5	Male
1964	7	9.62	Male
1965	5	7.15	Female
1966	6	7.38	Female
1967	5	7.86	Female
1968	5	10.03	Male
1969	6	9.8	Male
1970	9	12.1	Male
1971	8	10.44	Male
1972	10	10.5	Male
1973	7	7.01	Male
1974	12	7.58	Male
1975	11	7.8	Male
1976	19	11.28	Female
1977	17	11.58	Female
1978	6	9.71	Male
1979	8	10.22	Male
1980	10	9.57	Male
1981	17	11.82	Male
1982	6	13.25	Female
1983	5	8.95	Female
1984	9	10.58	Female
1985	11	9.66	Female
1986	13	11.88	Female
1987	20	10.74	Female
1988	18	9.43	Female
1989	16	11.09	Female
1990	20	13.1	Female
1991	16	12.02	Female
1992	18	11.89	Female
1993	10	8.65	Male
1994	5	8.75	Male
1995	8	9.26	Male
1996	11	13.5	Male
1997	13	9.01	Male
1998	15	11.58	Male
[truncated: 21,877 more rows]

## Sheet: Figure 3b_female
mu	sigma	nu	Age	X3	X10	X25	X50	X75	X90	X97
9.17	0.22	0.1	4	6.21	7.21	7.99	8.75	9.55	10.47	11.84
9.28	0.21	0.1	4.31	6.28	7.28	8.06	8.84	9.67	10.61	12
9.38	0.21	0.11	4.63	6.36	7.34	8.14	8.94	9.79	10.76	12.17
9.48	0.21	0.12	4.94	6.43	7.41	8.21	9.03	9.91	10.91	12.34
9.59	0.21	0.13	5.25	6.51	7.47	8.29	9.13	10.03	11.06	12.52
9.69	0.21	0.14	5.57	6.58	7.54	8.36	9.22	10.16	11.22	12.71
9.8	0.21	0.14	5.88	6.65	7.61	8.44	9.32	10.29	11.38	12.91
9.9	0.21	0.15	6.19	6.73	7.67	8.52	9.42	10.42	11.55	13.12
10	0.21	0.16	6.51	6.8	7.74	8.6	9.53	10.56	11.72	13.33
10.11	0.21	0.17	6.82	6.87	7.82	8.68	9.64	10.7	11.9	13.56
10.21	0.21	0.18	7.13	6.95	7.89	8.77	9.74	10.84	12.08	13.8
10.31	0.21	0.18	7.44	7.03	7.97	8.86	9.86	10.99	12.27	14.04
10.41	0.21	0.19	7.76	7.11	8.05	8.95	9.97	11.14	12.47	14.3
10.51	0.2	0.2	8.07	7.2	8.13	9.04	10.1	11.3	12.68	14.57
10.61	0.2	0.21	8.38	7.28	8.22	9.14	10.22	11.46	12.89	14.84
10.71	0.2	0.22	8.7	7.38	8.31	9.25	10.35	11.63	13.11	15.13
10.81	0.2	0.22	9.01	7.47	8.41	9.36	10.48	11.81	13.33	15.43
10.91	0.2	0.23	9.32	7.57	8.51	9.47	10.62	11.99	13.56	15.73
11	0.2	0.24	9.64	7.68	8.61	9.59	10.77	12.17	13.79	16.03
11.09	0.2	0.25	9.95	7.78	8.72	9.71	10.91	12.35	14.03	16.34
11.18	0.2	0.26	10.26	7.9	8.84	9.84	11.07	12.54	14.26	16.64
11.27	0.2	0.26	10.58	8.01	8.96	9.97	11.22	12.73	14.49	16.93
11.36	0.2	0.27	10.89	8.13	9.08	10.1	11.37	12.91	14.72	17.21
11.44	0.2	0.28	11.2	8.24	9.19	10.23	11.52	13.09	14.92	17.45
11.53	0.2	0.29	11.52	8.35	9.31	10.35	11.65	13.25	15.11	17.67
11.61	0.19	0.3	11.83	8.45	9.41	10.46	11.78	13.39	15.27	17.84
11.68	0.19	0.3	12.14	8.54	9.51	10.56	11.9	13.52	15.4	17.97
11.76	0.19	0.31	12.45	8.62	9.6	10.66	12	13.62	15.51	18.06
11.83	0.19	0.32	12.77	8.7	9.67	10.74	12.08	13.71	15.59	18.11
11.9	0.19	0.33	13.08	8.76	9.74	10.81	12.15	13.77	15.63	18.11
11.97	0.19	0.34	13.39	8.82	9.8	10.86	12.21	13.82	15.66	18.09
12.03	0.19	0.34	13.71	8.87	9.84	10.91	12.25	13.85	15.66	18.03
12.09	0.19	0.35	14.02	8.91	9.89	10.95	12.28	13.87	15.65	17.95
12.15	0.19	0.36	14.33	8.94	9.92	10.98	12.31	13.87	15.62	17.85
12.2	0.19	0.37	14.65	8.97	9.95	11.01	12.32	13.87	15.58	17.74
12.25	0.19	0.38	14.96	8.99	9.97	11.03	12.34	13.86	15.53	17.63
12.3	0.19	0.38	15.27	9.01	10	11.05	12.35	13.85	15.48	17.51
12.35	0.18	0.39	15.59	9.03	10.02	11.07	12.36	13.84	15.44	17.4
12.39	0.18	0.4	15.9	9.05	10.04	11.09	12.37	13.83	15.39	17.29
12.44	0.18	0.41	16.21	9.06	10.06	11.11	12.38	13.82	15.35	17.18
12.48	0.18	0.42	16.53	9.08	10.08	11.13	12.4	13.82	15.31	17.09
12.51	0.18	0.42	16.84	9.09	10.1	11.16	12.41	13.81	15.27	17
12.55	0.18	0.43	17.15	9.11	10.12	11.18	12.43	13.81	15.24	16.92
12.58	0.18	0.44	17.46	9.12	10.15	11.21	12.45	13.82	15.22	16.85
12.61	0.18	0.45	17.78	9.14	10.17	11.23	12.47	13.82	15.2	16.79
12.64	0.18	0.46	18.09	9.15	10.19	11.26	12.5	13.84	15.19	16.74
12.67	0.18	0.46	18.4	9.16	10.22	11.29	12.52	13.85	15.18	16.7
12.7	0.18	0.47	18.72	9.17	10.24	11.32	12.55	13.87	15.18	16.66
12.72	0.18	0.48	19.03	9.18	10.27	11.36	12.59	13.89	15.19	16.64
12.75	0.18	0.49	19.34	9.2	10.3	11.39	12.62	13.92	15.2	16.62
12.77	0.18	0.5	19.66	9.21	10.32	11.42	12.66	13.95	15.21	16.61
12.79	0.17	0.5	19.97	9.22	10.35	11.46	12.69	13.97	15.22	16.6
12.81	0.17	0.51	20.28	9.22	10.37	11.49	12.73	14	15.24	16.6
12.82	0.17	0.52	20.6	9.23	10.4	11.53	12.76	14.03	15.26	16.6
12.84	0.17	0.53	20.91	9.24	10.42	11.56	12.8	14.06	15.28	16.6
12.86	0.17	0.54	21.22	9.24	10.44	11.59	12.83	14.09	15.29	16.6
12.87	0.17	0.55	21.54	9.25	10.46	11.61	12.85	14.11	15.3	16.6
12.88	0.17	0.55	21.85	9.25	10.48	11.63	12.87	14.12	15.31	16.6
12.9	0.17	0.56	22.16	9.25	10.49	11.65	12.89	14.14	15.31	16.59
12.91	0.17	0.57	22.47	9.25	10.5	11.67	12.9	14.14	15.31	16.58
12.92	0.17	0.58	22.79	9.25	10.51	11.68	12.91	14.14	15.31	16.56
12.93	0.17	0.59	23.1	9.25	10.52	11.69	12.91	14.14	15.29	16.54
12.94	0.17	0.59	23.41	9.25	10.52	11.69	12.91	14.13	15.28	16.52
12.95	0.17	0.6	23.73	9.25	10.53	11.69	12.91	14.12	15.26	16.49
12.95	0.17	0.61	24.04	9.25	10.53	11.69	12.9	14.1	15.23	16.46
12.96	0.16	0.62	24.35	9.25	10.53	11.68	12.89	14.08	15.21	16.43
12.97	0.16	0.63	24.67	9.25	10.53	11.68	12.87	14.06	15.18	16.4
12.97	0.16	0.63	24.98	9.25	10.52	11.67	12.85	14.03	15.15	16.36
12.98	0.16	0.64	25.29	9.25	10.52	11.65	12.83	14.01	15.12	16.33
12.99	0.16	0.65	25.61	9.25	10.51	11.64	12.81	13.98	15.09	16.3
12.99	0.16	0.66	25.92	9.24	10.5	11.63	12.79	13.95	15.06	16.27
13	0.16	0.67	26.23	9.24	10.49	11.61	12.77	13.92	15.03	16.25
13	0.16	0.67	26.55	9.23	10.48	11.6	12.75	13.9	15	16.23
13	0.16	0.68	26.86	9.22	10.47	11.58	12.73	13.87	14.98	16.21
13.01	0.16	0.69	27.17	9.22	10.46	11.57	12.71	13.85	14.95	16.2
13.01	0.16	0.7	27.48	9.2	10.45	11.55	12.69	13.83	14.94	16.19
13.02	0.16	0.71	27.8	9.19	10.44	11.53	12.67	13.81	14.92	16.19
13.02	0.16	0.71	28.11	9.18	10.42	11.52	12.65	13.79	14.91	16.2
13.02	0.16	0.72	28.42	9.16	10.41	11.5	12.64	13.78	14.9	16.21
13.03	0.16	0.73	28.74	9.15	10.39	11.49	12.62	13.77	14.9	16.23
13.03	0.15	0.74	29.05	9.13	10.38	11.48	12.61	13.76	14.91	16.26
13.03	0.15	0.75	29.36	9.11	10.37	11.47	12.6	13.76	14.92	16.29
13.04	0.15	0.75	29.68	9.09	10.35	11.46	12.59	13.76	14.93	16.34
13.04	0.15	0.76	29.99	9.07	10.34	11.45	12.59	13.76	14.95	16.39
13.04	0.15	0.77	30.3	9.04	10.33	11.44	12.59	13.76	14.97	16.45
13.04	0.15	0.78	30.62	9.02	10.31	11.43	12.58	13.77	15	16.52
13.05	0.15	0.79	30.93	8.99	10.3	11.43	12.58	13.78	15.03	16.6
13.05	0.15	0.79	31.24	8.97	10.29	11.42	12.59	13.79	15.06	16.68
13.05	0.15	0.8	31.56	8.94	10.28	11.42	12.59	13.81	15.1	16.77
13.05	0.15	0.81	31.87	8.91	10.26	11.41	12.59	13.82	15.14	16.87
13.06	0.15	0.82	32.18	8.88	10.25	11.41	12.59	13.84	15.18	16.97
13.06	0.15	0.83	32.49	8.84	10.23	11.4	12.59	13.85	15.23	17.08
13.06	0.15	0.83	32.81	8.8	10.21	11.39	12.59	13.87	15.27	17.2
13.07	0.15	0.84	33.12	8.76	10.19	11.38	12.59	13.88	15.32	17.33
13.07	0.15	0.85	33.43	8.72	10.17	11.37	12.59	13.89	15.37	17.46
13.07	0.15	0.86	33.75	8.67	10.15	11.36	12.59	13.91	15.41	17.6
13.07	0.14	0.87	34.06	8.62	10.12	11.35	12.58	13.92	15.46	17.75
13.08	0.14	0.87	34.37	8.57	10.09	11.33	12.58	13.93	15.51	17.91
13.08	0.14	0.88	34.69	8.51	10.06	11.31	12.57	13.94	15.56	18.08
13.08	0.14	0.89	35	8.45	10.03	11.3	12.56	13.94	15.61	18.26

## Sheet: Figure 3b_male
mu	sigma	nu	tau	Age	X3	X10	X25	X50	X75	X90	X97
8.56	0.13	0.83	3.75	4	5.8	6.92	7.77	8.56	9.37	10.25	11.5
8.69	0.13	0.78	3.86	4.31	5.9	7.02	7.87	8.69	9.52	10.43	11.7
8.81	0.13	0.72	3.98	4.63	6	7.12	7.98	8.82	9.67	10.61	11.91
8.94	0.13	0.67	4.11	4.94	6.1	7.22	8.09	8.95	9.83	10.79	12.13
9.08	0.13	0.62	4.24	5.25	6.2	7.32	8.2	9.08	9.98	10.98	12.35
9.21	0.14	0.57	4.38	5.57	6.31	7.41	8.31	9.21	10.14	11.17	12.58
9.34	0.14	0.51	4.53	5.88	6.41	7.51	8.43	9.34	10.31	11.36	12.81
9.48	0.14	0.46	4.7	6.19	6.51	7.61	8.54	9.48	10.47	11.56	13.04
9.61	0.14	0.41	4.87	6.51	6.62	7.71	8.65	9.61	10.64	11.76	13.29
9.75	0.14	0.36	5.07	6.82	6.72	7.81	8.76	9.75	10.8	11.96	13.53
9.88	0.15	0.31	5.29	7.13	6.82	7.91	8.87	9.88	10.97	12.17	13.78
10.02	0.15	0.26	5.53	7.44	6.92	8.01	8.98	10.02	11.14	12.37	14.03
10.15	0.15	0.21	5.81	7.76	7.02	8.11	9.09	10.15	11.31	12.58	14.28
10.29	0.15	0.17	6.12	8.07	7.13	8.2	9.2	10.29	11.48	12.79	14.54
10.42	0.16	0.12	6.49	8.38	7.23	8.3	9.3	10.42	11.65	13	14.79
10.55	0.16	0.08	6.91	8.7	7.32	8.39	9.41	10.55	11.82	13.21	15.05
10.68	0.16	0.03	7.4	9.01	7.42	8.48	9.51	10.68	11.99	13.42	15.3
10.81	0.17	-0.01	7.96	9.32	7.52	8.57	9.61	10.81	12.15	13.63	15.55
10.93	0.17	-0.05	8.6	9.64	7.61	8.66	9.71	10.93	12.32	13.84	15.8
11.05	0.17	-0.08	9.33	9.95	7.7	8.75	9.81	11.05	12.48	14.04	16.05
11.18	0.17	-0.12	10.15	10.26	7.79	8.83	9.9	11.18	12.64	14.24	16.29
11.3	0.18	-0.15	11.07	10.58	7.88	8.92	10	11.3	12.79	14.43	16.53
11.41	0.18	-0.18	12.1	10.89	7.97	9	10.09	11.41	12.94	14.62	16.75
11.53	0.18	-0.2	13.22	11.2	8.06	9.09	10.19	11.53	13.09	14.8	16.96
11.64	0.18	-0.22	14.44	11.52	8.15	9.18	10.28	11.64	13.23	14.97	17.15
11.75	0.18	-0.24	15.76	11.83	8.24	9.26	10.38	11.75	13.36	15.12	17.33
11.86	0.18	-0.25	17.15	12.14	8.33	9.35	10.47	11.86	13.49	15.27	17.48
11.97	0.18	-0.26	18.63	12.45	8.42	9.44	10.57	11.97	13.61	15.4	17.62
12.07	0.18	-0.26	20.17	12.77	8.51	9.53	10.66	12.07	13.72	15.52	17.74
12.17	0.18	-0.26	21.77	13.08	8.6	9.62	10.75	12.17	13.83	15.63	17.84
12.26	0.18	-0.26	23.41	13.39	8.69	9.71	10.84	12.26	13.93	15.73	17.92
12.36	0.18	-0.25	25.08	13.71	8.77	9.8	10.93	12.36	14.02	15.82	17.99
12.45	0.18	-0.24	26.77	14.02	8.86	9.88	11.02	12.45	14.12	15.9	18.05
12.54	0.18	-0.23	28.46	14.33	8.94	9.97	11.11	12.54	14.2	15.98	18.1
12.63	0.18	-0.21	30.14	14.65	9.02	10.05	11.2	12.63	14.29	16.05	18.14
12.71	0.18	-0.19	31.79	14.96	9.1	10.13	11.28	12.71	14.37	16.12	18.18
12.79	0.18	-0.17	33.4	15.27	9.17	10.21	11.36	12.79	14.44	16.18	18.22
12.88	0.17	-0.15	34.94	15.59	9.24	10.29	11.44	12.88	14.52	16.24	18.25
12.95	0.17	-0.13	36.42	15.9	9.31	10.36	11.52	12.95	14.59	16.3	18.28
13.03	0.17	-0.1	37.8	16.21	9.38	10.43	11.59	13.03	14.67	16.36	18.31
13.11	0.17	-0.07	39.08	16.53	9.44	10.5	11.67	13.11	14.74	16.42	18.34
13.18	0.17	-0.04	40.25	16.84	9.49	10.56	11.74	13.18	14.81	16.48	18.38
13.25	0.17	-0.01	41.29	17.15	9.55	10.63	11.81	13.25	14.87	16.53	18.41
13.32	0.17	0.02	42.2	17.46	9.6	10.68	11.87	13.32	14.94	16.59	18.45
13.39	0.17	0.05	42.97	17.78	9.65	10.74	11.93	13.39	15.01	16.65	18.48
13.45	0.17	0.08	43.59	18.09	9.69	10.79	12	13.45	15.07	16.7	18.52
13.52	0.17	0.11	44.06	18.4	9.73	10.84	12.05	13.52	15.14	16.76	18.57
13.58	0.17	0.14	44.38	18.72	9.76	10.89	12.11	13.58	15.2	16.82	18.61
13.64	0.17	0.17	44.55	19.03	9.79	10.93	12.16	13.64	15.26	16.87	18.65
13.7	0.17	0.2	44.57	19.34	9.82	10.97	12.21	13.7	15.32	16.93	18.7
13.75	0.17	0.24	44.44	19.66	9.84	11.01	12.26	13.75	15.38	16.99	18.74
13.8	0.17	0.26	44.18	19.97	9.86	11.04	12.3	13.8	15.43	17.04	18.79
13.85	0.17	0.29	43.79	20.28	9.88	11.07	12.34	13.85	15.49	17.09	18.84
13.9	0.17	0.32	43.27	20.6	9.89	11.1	12.38	13.9	15.54	17.14	18.88
13.94	0.17	0.35	42.64	20.91	9.9	11.12	12.42	13.94	15.58	17.19	18.93
13.98	0.17	0.37	41.9	21.22	9.91	11.14	12.45	13.98	15.63	17.24	18.97
14.02	0.17	0.4	41.07	21.54	9.91	11.16	12.48	14.02	15.67	17.28	19.01
14.05	0.17	0.42	40.16	21.85	9.92	11.18	12.5	14.05	15.71	17.32	19.04
14.08	0.17	0.44	39.18	22.16	9.92	11.19	12.52	14.08	15.74	17.35	19.08
14.11	0.17	0.46	38.14	22.47	9.91	11.2	12.54	14.11	15.77	17.38	19.11
14.13	0.17	0.48	37.05	22.79	9.91	11.2	12.56	14.13	15.8	17.41	19.13
14.15	0.17	0.5	35.91	23.1	9.9	11.21	12.57	14.15	15.82	17.43	19.15
14.16	0.17	0.52	34.74	23.41	9.9	11.22	12.58	14.16	15.83	17.44	19.16
14.18	0.17	0.54	33.55	23.73	9.89	11.22	12.59	14.18	15.85	17.45	19.17
14.19	0.17	0.56	32.35	24.04	9.88	11.22	12.6	14.19	15.85	17.45	19.16
14.19	0.17	0.57	31.13	24.35	9.88	11.23	12.61	14.19	15.85	17.45	19.15
14.19	0.17	0.59	29.91	24.67	9.88	11.23	12.61	14.19	15.85	17.44	19.13
14.19	0.17	0.61	28.69	24.98	9.88	11.23	12.62	14.19	15.84	17.42	19.1
14.19	0.17	0.63	27.48	25.29	9.88	11.24	12.62	14.19	15.83	17.39	19.07
14.19	0.16	0.64	26.27	25.61	9.88	11.24	12.63	14.19	15.81	17.36	19.02
14.18	0.16	0.66	25.08	25.92	9.89	11.25	12.63	14.18	15.79	17.33	18.97
14.17	0.16	0.68	23.89	26.23	9.89	11.26	12.63	14.17	15.76	17.28	18.91
14.15	0.16	0.69	22.72	26.55	9.9	11.26	12.63	14.15	15.73	17.24	18.84
14.14	0.16	0.71	21.57	26.86	9.91	11.27	12.63	14.14	15.7	17.18	18.77
14.12	0.16	0.73	20.44	27.17	9.92	11.28	12.63	14.12	15.66	17.13	18.7
14.1	0.15	0.75	19.34	27.48	9.93	11.29	12.63	14.1	15.62	17.07	18.62
14.09	0.15	0.77	18.25	27.8	9.94	11.3	12.62	14.09	15.58	17.01	18.55
14.06	0.15	0.78	17.2	28.11	9.95	11.3	12.62	14.06	15.54	16.95	18.47
14.04	0.15	0.8	16.18	28.42	9.95	11.31	12.62	14.04	15.5	16.89	18.39
14.02	0.15	0.82	15.18	28.74	9.96	11.32	12.61	14.02	15.46	16.83	18.31
14	0.14	0.84	14.23	29.05	9.97	11.33	12.61	14	15.41	16.76	18.23
13.98	0.14	0.86	13.31	29.36	9.98	11.33	12.61	13.98	15.37	16.7	18.15
13.96	0.14	0.87	12.43	29.68	9.98	11.34	12.6	13.96	15.33	16.64	18.08
13.94	0.14	0.89	11.59	29.99	9.99	11.34	12.6	13.94	15.28	16.58	18.01
13.91	0.14	0.91	10.78	30.3	9.99	11.35	12.6	13.91	15.24	16.52	17.94
13.89	0.13	0.93	10.03	30.62	9.98	11.35	12.59	13.89	15.2	16.46	17.88
13.87	0.13	0.95	9.31	30.93	9.98	11.35	12.59	13.87	15.16	16.41	17.82
13.85	0.13	0.97	8.63	31.24	9.97	11.35	12.58	13.85	15.12	16.36	17.77
13.83	0.13	0.99	8	31.56	9.95	11.35	12.58	13.83	15.08	16.31	17.72
13.81	0.13	1.01	7.4	31.87	9.94	11.35	12.57	13.81	15.04	16.26	17.67
13.78	0.12	1.02	6.85	32.18	9.91	11.35	12.56	13.78	15	16.21	17.63
13.76	0.12	1.04	6.33	32.49	9.88	11.34	12.55	13.76	14.97	16.17	17.6
13.74	0.12	1.06	5.85	32.81	9.84	11.33	12.54	13.74	14.93	16.13	17.57
13.72	0.12	1.08	5.4	33.12	9.8	11.32	12.53	13.72	14.9	16.09	17.56
13.7	0.12	1.1	4.99	33.43	9.75	11.3	12.52	13.7	14.86	16.05	17.55
13.67	0.12	1.12	4.61	33.75	9.69	11.28	12.51	13.67	14.83	16.02	17.54
13.65	0.11	1.13	4.25	34.06	9.62	11.26	12.5	13.65	14.79	15.99	17.55
13.63	0.11	1.15	3.93	34.37	9.55	11.24	12.48	13.63	14.76	15.96	17.57
13.6	0.11	1.17	3.62	34.69	9.46	11.22	12.47	13.61	14.73	15.94	17.6
13.58	0.11	1.19	3.35	35	9.37	11.19	12.46	13.58	14.7	15.92	17.64

## Sheet: Fig4_steps
Figure 4 steps	Total steps	TMT PRED AVG filtered	Sex	Step levels	Centiles	Age Range
0	101537	10.58	Male	High	34	10-15
1	11223	12.03	Male	Low	61	10-15
2	28546	13.67	Female	High	74	10-15
3	88696	9.62	Male	High	13	10-15
4	71485	9.62	Male	High	13	10-15
5	54813	14.22	Female	High	87	10-15
6	10084	14.22	Female	Median	87	10-15
7	57681	10.9	Female	High	41	10-15
8	47270	9.52	Male	High	12	10-15
9	92318	9.52	Male	High	12	10-15
10	41128	10.57	Female	High	34	10-15
11	3828	13.66	Female	Low	88	10-15
12	11676	13.77	Male	Low	88	10-15
13	62542	10.24	Female	High	28	10-15
14	12634	10.24	Female	Median	28	10-15
15	59884	11.54	Male	High	52	10-15
16	62658	13.26	Male	High	79	10-15
17	51494	13.26	Male	High	79	10-15
18	20262	8.89	Male	High	6	10-15
19	20230	16.36	Male	High	96	10-15
20	88806	9.26	Male	High	13	10-15
21	51929	8.98	Male	High	7	10-15
22	26102	10.2	Female	High	19	10-15
23	48475	14.97	Male	High	92	10-15
24	10713	14.97	Male	Low	92	10-15
25	22053	12.25	Male	High	65	10-15
26	40445	12.25	Male	High	65	10-15
27	73898	15.5	Male	High	91	10-15
28	36571	12.76	Female	High	73	10-15
29	19650	12.76	Female	High	73	10-15
30	17520	9.36	Male	High	10	10-15
31	3927	9.39	Male	Low	10	10-15
32	6477	9.39	Male	Low	10	10-15
33	51572	10.76	Female	High	28	10-15
34	21589	10.26	Male	High	22	10-15
35	19686	10.26	Male	High	22	10-15
36	33134	10.26	Male	High	22	10-15
37	162726	11.82	Female	High	58	10-15
38	140518	11.82	Female	High	58	10-15
39	51653	13.34	Male	High	85	10-15
40	5022	13.34	Male	Low	85	10-15
41	42578	12.01	Male	High	53	10-15
42	7860	12.08	Male	Low	54	10-15
43	24693	12.98	Female	High	68	10-15
44	5249	10.22	Female	Low	27	10-15
45	55881	11.26	Female	High	38	10-15
46	52501	10.23	Female	High	27	10-15
47	17218	10.23	Female	High	27	10-15
48	57183	11.66	Male	High	46	10-15
49	16158	13.43	Female	High	81	10-15
50	15423	13.43	Female	High	81	10-15
51	34681	9.98	Female	High	23	10-15
52	11967	9.98	Female	Median	23	10-15
53	46789	12.26	Male	High	57	10-15
54	36582	12.26	Male	High	57	10-15
55	13439	13.28	Male	Median	79	10-15
56	18839	20.96	Female	High	99	10-15
57	21399	20.96	Female	High	99	10-15
58	42200	8.43	Female	High	7	10-15
59	64235	9.31	Male	High	13	10-15
60	67328	9.31	Male	High	13	10-15
61	87574	12.86	Male	High	74	10-15
62	10877	10.9	Female	Median	31	10-15
63	76956	12.9	Female	High	67	10-15
64	22546	15.34	Female	High	90	10-15
65	2638	15.34	Female	Low	90	10-15
66	42505	23.55	Female	High	99	10-15
67	39796	10.02	Female	High	24	10-15
68	100976	10.22	Female	High	19	10-15
69	37491	10.16	Female	High	26	10-15
70	77325	7.39	Male	High	1	10-15
71	11612	13.52	Female	Median	87	10-15
72	17901	13.55	Male	High	76	10-15
73	27274	9.4	Female	High	14	10-15
74	7242	8.68	Male	Low	7	10-15
75	62904	14.16	Female	High	79	10-15
76	73040	14.16	Female	High	79	10-15
77	63989	14.16	Female	High	79	10-15
78	9051	14.16	Female	Low	79	10-15
79	32083	11.96	Female	High	51	10-15
80	51306	12.46	Female	High	60	10-15
81	48788	14.78	Female	High	85	10-15
82	13579	14.78	Female	High	85	10-15
83	9526	14.78	Female	Low	85	10-15
84	36467	9.2	Male	High	12	10-15
85	32352	9.2	Male	High	12	10-15
86	10867	9.2	Male	Low	12	10-15
87	14886	18.62	Male	Median	98	10-15
88	102869	9.12	Male	High	11	10-15
89	37796	12.93	Female	High	75	10-15
90	41897	12.93	Female	High	75	10-15
91	39796	11.36	Female	High	35	10-15
92	17241	13.82	Male	High	84	10-15
93	39540	10.72	Male	High	37	10-15
94	14271	10.72	Male	Median	37	10-15
95	17324	10.72	Male	High	37	10-15
96	77370	12.67	Female	High	63	10-15
97	72799	11.64	Male	High	61	10-15
98	8584	11.64	Male	Low	61	10-15
99	23521	11.02	Female	High	33	10-15
100	58898	10.88	Male	High	40	10-15
101	50028	10.88	Male	High	40	10-15
102	90369	15.15	Male	High	93	10-15
103	63396	15.15	Male	High	93	10-15
104	16529	15.15	Male	High	93	10-15
105	8452	13.79	Male	Low	84	10-15
106	0	13.79	Male	Low	84	10-15
107	6578	13.79	Male	Low	84	10-15
108	5093	13.79	Male	Low	84	10-15
109	28863	9.72	Female	High	19	10-15
110	33183	14.8	Male	High	87	10-15
111	31553	9.45	Male	High	15	10-15
112	80639	8.7	Female	High	6	10-15
113	67443	10.36	Female	High	30	10-15
114	11292	11.42	Female	Median	41	10-15
115	34609	11.37	Female	High	50	10-15
116	8277	11.37	Female	Low	50	10-15
117	2866	15.75	Male	Low	92	10-15
118	12952	8.02	Female	Median	3	10-15
119	2060	26.54	Female	Low	99	10-15
120	35665	10.73	Male	High	37	10-15
121	8595	10.73	Male	Low	37	10-15
122	8147	15.68	Male	Low	92	10-15
123	12025	15.12	Female	Median	89	10-15
124	88499	8.52	Female	High	5	10-15
125	18598	8.52	Female	High	5	10-15
126	20012	8.52	Female	High	5	10-15
127	49190	10.62	Male	High	35	10-15
128	35161	10.62	Male	High	35	10-15
129	80096	10.09	Male	High	25	10-15
130	48623	10.04	Male	High	24	10-15
131	46331	10.04	Male	High	24	10-15
132	34797	8.78	Male	High	8	10-15
133	4723	8.78	Male	Low	8	10-15
134	71396	14.49	Male	High	85	10-15
135	59828	13.98	Female	High	80	10-15
136	26630	8.12	Female	High	2	10-15
137	83163	8.12	Female	High	2	10-15
138	71899	8.12	Female	High	2	10-15
139	23653	19.84	Female	High	99	10-15
140	56112	11.33	Female	High	49	10-15
141	20328	8.43	Female	High	3	10-15
142	62194	8.43	Female	High	3	10-15
143	33963	8.43	Female	High	3	10-15
144	13650	8.62	Male	Median	7	10-15
145	18743	9.25	Male	High	13	10-15
146	37668	9.39	Female	High	19	10-15
147	3450	10.95	Male	Low	33	10-15
148	49276	9.5	Female	High	15	10-15
149	22083	9.5	Female	High	15	10-15
150	54806	11.57	Female	High	54	10-15
151	55771	11.57	Female	High	54	10-15
152	26280	11.57	Female	High	54	10-15
153	31559	12.9	Female	High	75	10-15
154	32625	10.67	Male	High	36	10-15
155	113762	12.69	Male	High	72	10-15
156	65780	12.69	Male	High	72	10-15
157	125896	9.6	Male	High	13	10-15
158	72079	9.6	Male	High	13	10-15
159	62098	10.49	Female	High	32	10-15
160	55719	11.38	Male	High	49	10-15
161	36669	11.38	Male	High	49	10-15
162	7044	11.38	Male	Low	49	10-15
163	39751	13.31	Female	High	69	10-15
164	8737	13.31	Female	Low	69	10-15
165	82369	10.42	Female	High	31	10-15
166	71862	12.76	Male	High	65	10-15
167	30006	12.76	Male	High	65	10-15
168	67241	12.76	Male	High	65	10-15
169	48394	16.94	Male	High	96	10-15
170	53912	13.7	Male	High	77	10-15
171	50563	13.7	Male	High	77	10-15
172	43042	13.86	Female	High	84	10-15
173	46373	11.34	Male	High	49	10-15
174	110237	12.32	Male	High	58	10-15
175	75157	12.32	Male	High	58	10-15
176	38086	11.78	Male	High	57	10-15
177	75896	9.84	Male	High	21	10-15
178	20640	9.84	Male	High	21	10-15
179	33117	10.39	Female	High	22	10-15
180	17941	10.8	Male	High	38	10-15
181	30178	15	Male	High	88	10-15
182	48535	12.58	Female	High	62	10-15
183	22512	12.58	Female	High	62	10-15
184	12507	12.58	Female	Median	62	10-15
185	9216	11.74	Female	Low	57	10-15
186	7665	10.44	Male	Low	24	10-15
187	24386	12.07	Male	High	54	10-15
188	65337	13.92	Female	High	85	10-15
189	3777	16.5	Female	Low	94	10-15
190	65918	13.59	Male	High	87	10-15
191	0	10.55	Female	Low	34	10-15
192	0	10.55	Female	Low	34	10-15
193	13106	14.36	Female	High	83	10-15
194	11871	14.36	Female	Median	83	10-15
195	57752	10.02	Male	High	29	10-15
196	13952	10.02	Male	Median	29	10-15
197	35742	9.76	Female	High	13	10-15
198	27144	9.76	Female	High	13	10-15
199	15775	9.76	Female	High	13	10-15
200	39228	12.2	Female	High	56	10-15
201	8166	12.2	Female	Low	56	10-15
202	612	12.62	Female	Low	63	10-15
203	45722	8.78	Female	High	7	10-15
204	63046	8.78	Female	High	7	10-15
205	24146	10.05	Female	High	24	10-15
206	31961	13.33	Female	High	80	10-15
207	27251	13.33	Female	High	80	10-15
208	20226	13.33	Female	High	80	10-15
209	89276	14.01	Female	High	80	10-15
210	74497	14.01	Female	High	80	10-15
211	14779	14.01	Female	High	80	10-15
212	72600	10.62	Male	High	35	10-15
213	53521	10.62	Male	High	35	10-15
214	108449	9.24	Male	High	13	10-15
215	16954	9.51	Male	High	16	10-15
216	21792	14.92	Male	High	92	10-15
217	32548	10.58	Female	High	25	10-15
218	10741	10.58	Female	Median	25	10-15
219	5733	10.55	Female	Low	34	10-15
220	13984	10.55	Female	High	34	10-15
221	42247	10.51	Female	High	33	10-15
222	40468	14.4	Female	High	88	10-15
223	14247	14.4	Female	High	88	10-15
224	9612	10.36	Female	Low	30	10-15
225	69256	10.83	Female	High	48	10-15
226	71346	10.83	Female	High	48	10-15
227	53653	10.83	Female	High	48	10-15
228	42253	13.22	Female	High	79	10-15
229	11785	9.54	Male	Low	12	10-15
230	12544	11.4	Male	Median	50	10-15
231	81995	10.12	Male	High	25	10-15
232	70506	10.12	Male	High	25	10-15
233	55405	10.12	Male	High	25	10-15
234	18855	10.12	Male	High	25	10-15
235	69274	12.41	Female	High	59	10-15
236	9708	12.41	Female	Low	59	10-15
237	54434	10.47	Male	High	32	10-15
238	15718	10.47	Male	Median	32	10-15
239	64597	13.88	Male	High	85	10-15
240	33675	13.88	Male	High	85	10-15
241	43988	14.79	Female	High	90	10-15
242	33990	14.79	Female	High	90	10-15
243	26085	10.82	Female	High	39	10-15
244	86403	8.82	Male	High	8	10-15
245	70648	8.82	Male	High	8	10-15
246	20679	10.78	Male	High	30	10-15
247	54742	14.18	Male	High	82	10-15
248	79398	9.91	Male	High	17	10-15
249	25042	9.91	Male	High	17	10-15
250	26963	9.91	Male	High	17	10-15
251	51925	12.63	Male	High	63	10-15
252	23366	12.63	Male	High	63	10-15
253	13639	8.19	Female	High	3	10-15
254	36972	10.39	Female	High	30	10-15
255	75870	8.25	Female	High	4	10-15
256	29068	8.25	Female	High	4	10-15
257	7659	18.72	Female	Low	98	10-15
258	107122	10.97	Male	High	34	10-15
259	99912	10.97	Male	High	34	10-15
260	68483	10.03	Male	High	24	10-15
261	35637	11.38	Male	High	41	10-15
262	23411	13	Male	High	69	10-15
263	3165	13.3	Male	Low	73	10-15
264	22369	12.11	Male	High	63	10-15
265	66709	15.24	Female	High	89	10-15
266	58519	12.21	Female	High	56	10-15
267	45509	12.21	Female	High	56	10-15
268	42565	11.88	Female	High	50	10-15
269	22003	11.88	Female	High	50	10-15
270	36124	10.74	Male	High	43	10-15
271	44104	10.74	Male	High	43	10-15
272	22302	12.98	Female	High	82	10-15
273	38129	14.64	Male	High	90	10-15
274	2332	14.87	Male	Low	88	10-15
275	71661	13.24	Male	High	72	10-15
276	30616	13.24	Male	High	72	10-15
277	24275	9.72	Male	High	23	10-15
278	65605	16.72	Female	High	96	10-15
279	12790	14.14	Female	Median	87	10-15
280	57399	11.1	Male	High	44	10-15
281	39419	15.36	Male	High	90	10-15
282	7739	11.9	Female	Low	50	10-15
283	43485	11.9	Female	High	50	10-15
284	52759	10.19	Female	High	19	10-15
285	7123	11.12	Male	Low	44	10-15
286	31510	9.67	Male	High	13	10-15
287	3517	9.67	Male	Low	13	10-15
288	63664	12.41	Male	High	67	10-15
289	41871	12.08	Female	High	53	10-15
290	28365	18.53	Female	High	98	10-15
291	13159	18.53	Female	High	98	10-15
292	56106	9.3	Male	High	9	10-15
293	29079	10.13	Female	High	26	10-15
294	24996	10.13	Female	High	26	10-15
295	5356	10.13	Female	Low	26	10-15
296	50464	19.96	Male	High	99	10-15
297	68097	16.28	Female	High	97	10-15
298	94410	9.44	Male	High	15	10-15
299	43013	9.44	Male	High	15	10-15
300	23264	9.44	Male	High	15	10-15
301	7766	14.76	Female	Low	90	10-15
302	94866	12.58	Male	High	62	10-15
303	69895	12.58	Male	High	62	10-15
304	8537	12.58	Male	Low	62	10-15
305	52627	10.35	Male	High	23	10-15
306	1250	16.4	Male	Low	95	10-15
307	11844	9.08	Male	Low	11	10-15
308	98226	13.48	Female	High	81	10-15
309	39988	9.18	Male	High	8	10-15
310	25185	12.58	Male	High	62	10-15
311	5510	12.58	Male	Low	62	10-15
312	28210	11.29	Female	High	34	10-15
313	6717	17.52	Female	Low	96	10-15
314	51409	11.64	Female	High	55	10-15
315	51498	18.2	Male	High	98	10-15
316	16173	18.2	Male	High	98	10-15
317	20311	18.2	Male	High	98	10-15
318	56641	18.2	Male	High	98	10-15
319	54796	11.22	Male	High	38	10-15
320	30176	12	Female	High	52	10-15
321	34196	12	Female	High	52	10-15
322	47857	14.1	Male	High	82	10-15
323	25397	14.29	Female	High	91	10-15
324	10041	14.29	Female	Median	91	10-15
325	19585	11.1	Male	High	36	10-15
326	26493	15.22	Male	High	90	10-15
327	18070	10.46	Male	High	38	10-15
328	81138	10.46	Male	High	38	10-15
329	11150	13.74	Male	Low	78	10-15
330	34155	10.06	Female	High	24	10-15
331	117866	10.34	Male	High	29	10-15
332	20716	10.34	Male	High	29	10-15
333	36547	10.34	Male	High	29	10-15
334	33153	11.9	Female	High	68	10-15
335	46323	9.46	Male	High	15	10-15
336	16499	8.62	Male	High	7	10-15
337	72979	10.94	Male	High	41	10-15
338	60956	10.94	Male	High	41	10-15
339	19277	10.16	Female	High	18	10-15
340	84687	8.86	Female	High	8	10-15
341	24179	8.86	Female	High	8	10-15
342	58896	10.72	Male	High	29	10-15
343	58896	10.72	Male	High	29	10-15
344	53219	12.78	Female	High	65	10-15
345	43804	10.16	Male	High	20	10-15
346	39746	10.16	Male	High	20	10-15
347	18417	10.48	Male	High	25	10-15
348	66438	10.04	Male	High	24	10-15
349	21835	8.59	Male	High	6	10-15
350	12112	11.06	Male	Median	43	10-15
351	5215	11.06	Male	Low	43	10-15
352	54716	20.7	Female	High	99	10-15
353	39366	11.86	Female	High	59	10-15
354	5400	11.86	Female	Low	59	10-15
355	65469	10.86	Male	High	32	10-15
356	27217	11.04	Male	High	35	10-15
357	19625	11.58	Male	High	53	10-15
358	43831	14.74	Female	High	90	10-15
359	79131	9.41	Male	High	11	10-15
360	29375	9.41	Male	High	11	10-15
361	64625	9.41	Male	High	11	10-15
362	37499	10.16	Male	High	20	10-15
363	10138	10.16	Male	Low	20	10-15
364	15362	8.83	Male	Median	8	10-15
365	15362	8.83	Male	Median	8	10-15
366	17616	16.76	Male	High	96	10-15
367	48009	12.42	Female	High	59	10-15
368	22493	12.42	Female	High	59	10-15
369	4606	12.42	Female	Low	59	10-15
370	6753	13.4	Female	Low	80	10-15
371	41291	11.13	Male	High	45	10-15
372	43446	11.13	Male	High	45	10-15
373	35424	11.13	Male	High	45	10-15
374	10916	16.62	Female	Median	94	10-15
375	61449	14.54	Female	High	85	10-15
376	22380	9	Female	High	9	10-15
377	28187	15.64	Female	High	94	10-15
378	22591	15.64	Female	High	94	10-15
379	21327	10.68	Female	High	27	10-15
380	11822	9.2	Male	Low	9	10-15
381	41710	10.53	Female	High	33	10-15
382	44974	10.53	Female	High	33	10-15
383	15703	10.53	Female	High	33	10-15
384	39491	14.2	Male	High	82	10-15
385	18108	18.88	Male	High	98	10-15
386	15077	18.88	Male	Median	98	10-15
387	30788	11.01	Male	High	42	10-15
388	5936	12.12	Female	Low	64	10-15
389	4855	12.12	Female	Low	64	10-15
390	61301	12.68	Male	High	71	10-15
391	28540	12.76	Male	High	73	10-15
392	66744	11.86	Female	High	59	10-15
393	43843	11.86	Female	High	59	10-15
394	16263	13.14	Female	High	78	10-15
395	71999	10.44	Female	High	23	10-15
396	14118	10.44	Female	High	23	10-15
397	9490	12.42	Female	Low	59	10-15
398	11955	14.69	Male	Low	86	10-15
399	47641	11.05	Female	High	34	10-15
400	8448	14.51	Male	Low	85	10-15
401	22307	9.97	Male	High	23	10-15
402	14837	9.97	Male	Median	23	10-15
403	13187	9.97	Male	Median	23	10-15
404	12492	9.97	Male	Median	23	10-15
405	39513	10.13	Female	High	26	10-15
406	76877	14.76	Female	High	90	10-15
407	58121	10.49	Male	High	25	10-15
408	30197	10.49	Male	High	25	10-15
409	59984	10.49	Male	High	25	10-15
410	8072	14.26	Male	Low	88	10-15
411	23144	14.26	Male	High	88	10-15
412	44019	13.06	Male	High	76	10-15
413	51032	8.38	Male	High	7	10-15
414	2156	8.38	Male	Low	7	10-15
415	11876	13.37	Male	Low	80	10-15
416	6903	15.67	Male	Low	92	10-15
417	58457	12.1	Female	High	49	10-15
418	67761	11.73	Male	High	56	10-15
419	52593	11.73	Male	High	56	10-15
420	26589	14	Female	High	80	10-15
421	12085	7.9	Female	Median	2	10-15
422	11775	7.9	Female	Median	2	10-15
423	75189	11.46	Male	High	51	10-15
424	16707	11.46	Male	High	51	10-15
425	55909	16.36	Female	High	96	10-15
426	35985	11.4	Female	High	41	10-15
427	4225	13.62	Female	Low	76	10-15
428	54154	11.24	Female	High	38	10-15
429	57638	14.98	Male	High	92	10-15
430	40579	14.98	Male	High	92	10-15
431	20566	10.22	Male	High	17	10-15
432	48316	10.22	Male	High	17	10-15
433	23708	13.36	Female	High	73	10-15
434	28063	8.21	Male	High	3	10-15
435	44286	8.59	Male	High	4	10-15
436	23544	8.59	Male	High	4	10-15
437	33776	10.27	Male	High	22	10-15
438	9722	11.81	Male	Low	57	10-15
439	8487	10.56	Male	Low	26	10-15
440	40802	10.56	Male	High	26	10-15
441	57872	13.3	Male	High	79	10-15
442	59292	13.3	Male	High	79	10-15
443	50603	11.62	Male	High	46	10-15
444	12924	11.62	Male	Median	46	10-15
445	37463	10.74	Female	High	37	10-15
446	9290	16.74	Female	Low	96	10-15
447	41774	12.42	Male	High	68	10-15
448	39754	12.42	Male	High	68	10-15
449	11393	12.42	Male	Low	68	10-15
450	8653	13.3	Female	Low	79	10-15
451	40373	10.8	Female	High	29	10-15
452	53549	10.8	Female	High	29	10-15
453	50041	7.68	Male	High	1	10-15
454	51847	9.99	Male	High	18	10-15
455	61698	9.99	Male	High	18	10-15
456	60352	10.12	Female	High	18	10-15
457	7021	10.12	Female	Low	18	10-15
458	36970	10.12	Female	High	18	10-15
459	19998	8.84	Male	High	8	10-15
460	52598	11.92	Male	High	59	10-15
461	10793	12.16	Female	Median	64	10-15
462	41808	12.16	Female	High	64	10-15
463	31671	12.16	Female	High	55	10-15
464	81715	11.1	Male	High	44	10-15
465	52399	11.1	Male	High	44	10-15
466	9417	11.07	Male	Low	43	10-15
467	19138	15.43	Male	High	94	10-15
468	9464	7.74	Female	Low	1	10-15
469	10047	9.46	Female	Median	15	10-15
470	18732	10.6	Male	High	34	10-15
471	8865	21.34	Female	Low	99	10-15
472	57331	10.04	Female	High	17	10-15
473	15484	9.32	Male	Median	17	10-15
474	24081	9.32	Male	High	17	10-15
475	52391	12.2	Female	High	56	10-15
476	14338	12.2	Female	High	56	10-15
477	13400	9.78	Female	High	20	10-15
478	15046	9.78	Female	High	20	10-15
479	33680	12.53	Female	High	70	10-15
480	58126	18.26	Male	High	99	10-15
481	21156	18.26	Male	High	99	10-15
482	38035	18.26	Male	High	99	10-15
483	12401	10.58	Male	Median	34	10-15
484	89243	10.58	Male	High	34	10-15
485	57133	8.87	Male	High	9	10-15
486	97585	10.03	Male	High	24	10-15
487	29399	10.03	Male	High	24	10-15
488	98311	10.03	Male	High	24	10-15
489	25056	14.94	Male	High	88	10-15
490	51110	11.72	Male	High	47	10-15
491	53132	11.72	Male	High	47	10-15
492	6303	11.72	Male	Low	47	10-15
493	34115	11.72	Male	High	47	10-15
494	72016	10.01	Male	High	24	10-15
495	32592	9.76	Female	High	13	10-15
496	51815	9.76	Female	High	13	10-15
497	69019	13.24	Male	High	79	10-15
498	45852	9.27	Male	High	13	10-15
499	57732	9.27	Male	High	13	10-15
500	64006	9.27	Male	High	13	10-15
501	44231	9.27	Male	High	13	10-15
502	13501	9.27	Male	Median	13	10-15
503	46949	10.04	Female	High	24	10-15
504	29867	10.04	Female	High	24	10-15
505	28623	10.04	Female	High	24	10-15
506	57635	12.92	Male	High	75	10-15
507	133370	11.16	Male	High	45	10-15
508	76547	10.82	Male	High	38	10-15
509	61141	10.82	Male	High	38	10-15
510	33851	23.26	Female	High	99	10-15
511	37496	9.48	Female	High	15	10-15
512	25088	11.01	Male	High	34	10-15
513	15882	11.01	Male	Median	34	10-15
514	9483	17.62	Female	Low	96	10-15
515	4946	11.96	Male	Low	52	10-15
516	15913	10.6	Male	Median	34	10-15
517	24768	16.66	Female	High	96	10-15
518	19577	12.37	Female	High	58	10-15
519	19577	12.37	Female	High	58	10-15
520	8901	11.19	Female	Low	37	10-15
521	49911	11.19	Female	High	37	10-15
522	53771	10.16	Male	High	26	10-15
523	9129	11.02	Male	Low	42	10-15
524	10569	10.25	Male	Low	28	10-15
525	49344	17.57	Female	High	96	10-15
526	51894	17.57	Female	High	96	10-15
527	70189	12.93	Male	High	63	10-15
528	93391	11.54	Male	High	52	10-15
529	30473	8.03	Male	High	3	10-15
530	11794	15.49	Female	Median	95	10-15
531	11023	9.91	Female	Median	15	10-15
532	18320	8.2	Female	High	3	10-15
533	53517	12.24	Female	High	66	10-15
534	21661	13.91	Male	High	85	10-15
535	6707	13.91	Male	Low	85	10-15
536	56498	13.91	Male	High	85	10-15
537	44374	11.02	Male	High	42	10-15
538	40944	11.02	Male	High	42	10-15
539	20347	12.93	Female	High	75	10-15
540	51703	10.6	Male	High	27	10-15
541	49027	10.6	Male	High	27	10-15
542	19838	10.6	Male	High	27	10-15
543	21420	10.44	Male	High	31	10-15
544	73752	9.96	Male	High	23	10-15
545	9999	10.1	Male	Low	25	10-15
546	14640	17.1	Female	High	95	10-15
547	33951	9.91	Female	High	15	10-15
548	11023	9.91	Female	Median	15	10-15
549	27667	13.68	Male	High	83	10-15
550	12946	13.68	Male	Median	83	10-15
551	37908	11.96	Male	High	52	10-15
552	9912	11.96	Male	Low	52	10-15
553	31961	13.67	Female	High	77	10-15
554	9801	13.67	Female	Low	77	10-15
555	44376	12	Male	High	53	10-15
556	30094	8.54	Male	High	4	10-15
557	12838	10.75	Male	Median	44	10-15
558	13241	10.56	Male	Median	26	10-15
559	34131	10.56	Male	High	26	10-15
560	3841	14.01	Male	Low	81	10-15
561	6335	10.37	Female	Low	22	10-15
562	34259	13.24	Female	High	79	10-15
563	36440	10.16	Male	High	20	10-15
564	7459	10.16	Male	Low	20	10-15
565	18697	12.08	Male	High	62	10-15
566	20408	9.22	Female	High	7	10-15
567	50426	10.14	Male	High	26	10-15
568	8772	10.7	Female	Low	37	10-15
569	65829	9.94	Female	High	15	10-15
570	70751	9.46	Male	High	15	10-15
571	60064	9.46	Male	High	15	10-15
572	26489	12.62	Female	High	63	10-15
573	85030	13.71	Female	High	77	10-15
574	62773	13.71	Female	High	77	10-15
575	15447	13.71	Female	High	77	10-15
576	32677	13.81	Female	High	84	10-15
577	6856	12.08	Male	Low	62	10-15
578	27085	10.54	Female	High	42	10-15
579	67823	10.54	Female	High	42	10-15
580	23084	10.54	Female	High	42	10-15
581	25988	9.36	Female	High	13	10-15
582	40904	12.07	Male	High	54	10-15
583	16016	8.98	Male	High	7	10-15
584	86527	12.86	Male	High	74	10-15
585	77390	12.86	Male	High	74	10-15
586	47551	12.86	Male	High	74	10-15
587	77928	11.23	Male	High	38	10-15
588	21745	11.45	Female	High	42	10-15
589	38642	18.48	Male	High	99	10-15
590	41838	8.02	Male	High	2	10-15
591	62375	11.24	Female	High	47	10-15
592	21021	7.7	Male	High	1	10-15
593	36344	7.7	Male	High	1	10-15
594	52567	9.12	Female	High	10	10-15
595	41046	9.12	Female	High	10	10-15
596	14874	9.43	Male	Median	11	10-15
597	15193	9.43	Male	Median	11	10-15
598	7782	12.82	Female	Low	81	10-15
599	62902	8.94	Female	High	9	10-15
600	50013	8.94	Female	High	9	10-15
601	23411	8.94	Female	High	9	10-15
602	7944	16.53	Male	Low	95	10-15
603	13475	14.38	Male	Median	84	10-15
604	56130	10.6	Female	High	35	10-15
605	69199	10.76	Male	High	37	10-15
606	0	10.04	Female	Low	24	10-15
607	82236	13.84	Female	High	84	10-15
608	94252	10.3	Male	High	29	10-15
609	18864	11.66	Female	High	46	10-15
610	11707	11.66	Female	Median	46	10-15
611	12321	13.1	Female	Median	77	10-15
612	75774	10.56	Male	High	33	10-15
613	32960	11.59	Female	High	39	10-15
614	64632	10.76	Male	High	37	10-15
615	77649	10.52	Male	High	39	10-15
616	54444	10.52	Male	High	39	10-15
617	77825	10.3	Male	High	29	10-15
618	34882	15.65	Female	High	91	10-15
619	12388	15.65	Female	Median	91	10-15
620	22138	11.16	Female	High	31	10-15
621	30976	16.55	Female	High	94	10-15
622	14495	16.55	Female	High	94	10-15
623	51472	11.69	Male	High	47	10-15
624	76552	10.72	Male	High	29	10-15
625	65542	10.72	Male	High	29	10-15
626	53842	11.56	Female	High	44	10-15
627	13043	10	Female	High	16	10-15
628	32323	11.56	Female	High	44	10-15
629	18626	11.56	Female	High	44	10-15
630	23075	11.97	Female	High	47	10-15
631	44751	11.5	Male	High	43	10-15
632	16249	11.5	Male	High	43	10-15
633	67921	10.52	Male	High	26	10-15
634	68071	11.3	Male	High	48	10-15
635	68167	11.49	Female	High	42	10-15
636	59429	11.49	Female	High	42	10-15
637	86167	9.22	Male	High	9	10-15
638	17692	16.16	Female	High	93	10-15
639	77232	18.64	Male	High	99	10-15
640	62506	18.64	Male	High	99	10-15
641	36593	18.64	Male	High	99	10-15
642	51132	14.09	Female	High	81	10-15
643	53162	16.55	Female	High	94	10-15
644	38186	16.55	Female	High	94	10-15
645	3193	9.18	Female	Low	11	10-15
646	32577	14.51	Male	High	89	10-15
647	19082	12.04	Male	High	61	10-15
648	35695	11.22	Male	High	53	10-15
649	19288	9.11	Female	High	6	10-15
650	23478	9.11	Female	High	6	10-15
651	40292	9.11	Female	High	6	10-15
652	84396	12.65	Male	High	63	10-15
653	43944	10.8	Female	High	39	10-15
654	46652	9.53	Female	High	16	10-15
655	4042	11.9	Female	Low	60	10-15
656	27093	12.56	Female	High	62	10-15
657	27093	12.56	Female	High	62	10-15
658	48168	13.64	Female	High	83	10-15
659	2935	12.62	Female	Low	71	10-15
660	50497	7.42	Male	High	1	10-15
661	56160	7.42	Male	High	1	10-15
662	13272	11.42	Female	High	41	10-15
663	37098	11.36	Male	High	41	10-15
664	5872	10.5	Male	Low	32	10-15
665	13558	12.14	Male	Median	63	10-15
666	5626	11.04	Male	Low	43	10-15
667	18575	11.28	Male	High	47	10-15
668	18849	12.22	Male	High	64	10-15
669	44008	12.22	Male	High	64	10-15
670	61264	8.94	Male	High	9	10-15
671	12518	8.94	Male	Median	9	10-15
672	41931	11.02	Female	High	43	10-15
673	53389	9.7	Female	High	12	10-15
674	126415	11.51	Male	High	44	10-15
675	32193	11.51	Male	High	44	10-15
676	51509	9.43	Male	High	11	10-15
677	13502	9.43	Male	Median	11	10-15
678	12414	9.43	Male	Median	11	10-15
679	66269	10.26	Female	High	20	10-15
680	36282	10.26	Female	High	20	10-15
681	15847	10.26	Female	High	20	10-15
682	57646	10.26	Female	High	20	10-15
683	27566	12.86	Female	High	66	10-15
684	5362	12.86	Female	Low	66	10-15
685	78384	10.38	Male	High	19	10-15
686	19503	10.38	Male	High	19	10-15
687	4614	7.24	Female	Low	1	10-15
688	124320	9.96	Male	High	17	10-15
689	97822	9.78	Male	High	15	10-15
690	3234	10.04	Female	Low	24	10-15
691	7580	10.23	Male	Low	27	10-15
692	13993	15.6	Female	High	91	10-15
693	5221	13.46	Male	Low	81	10-15
694	16513	12.82	Male	High	73	10-15
695	52109	12.82	Female	High	74	10-15
696	9924	12.82	Female	Low	74	10-15
697	38914	12.82	Female	High	74	10-15
698	13461	13.58	Female	High	82	10-15
699	43405	16.05	Female	High	93	10-15
700	16309	12.17	Male	High	64	10-15
701	27537	15.26	Male	High	93	10-15
702	57100	13.9	Female	High	85	10-15
703	56820	10.32	Male	High	29	10-15
704	9978	12.26	Female	Low	66	10-15
705	44441	12.3	Female	High	66	10-15
706	0	12.3	Female	Low	66	10-15
707	34189	15.84	Female	High	92	10-15
708	27772	15.84	Female	High	92	10-15
709	64780	12.22	Female	High	56	10-15
710	25344	12.22	Female	High	56	10-15
711	66333	14.44	Female	High	88	10-15
712	52311	14.44	Female	High	88	10-15
713	71458	9.84	Female	High	21	10-15
714	13407	11.66	Male	Median	46	10-15
715	7996	11.66	Male	Low	46	10-15
716	23370	14.5	Male	High	82	10-15
717	20393	14.5	Male	High	82	10-15
718	76446	11.82	Female	High	49	10-15
719	96160	10.94	Male	High	33	10-15
720	5955	9.78	Female	Low	20	10-15
721	36856	10.43	Male	High	31	10-15
722	113489	11.91	Male	High	59	10-15
723	50836	11.22	Female	High	37	10-15
724	23319	11.88	Female	High	59	10-15
725	79969	16.36	Female	High	94	10-15
726	81107	10.39	Female	High	30	10-15
727	48604	10.39	Female	High	30	10-15
728	57754	11.86	Female	High	59	10-15
729	10566	11.88	Male	Low	50	10-15
730	20281	11.8	Male	High	49	10-15
731	41688	10.36	Female	High	22	10-15
732	60260	11.34	Female	High	49	10-15
733	72811	11.03	Male	High	43	10-15
734	47188	10.9	Female	High	41	10-15
735	43481	14.68	Female	High	86	10-15
736	6427	14.68	Female	Low	86	10-15
737	31498	9.32	Female	High	8	10-15
738	25977	9.32	Female	High	8	10-15
739	30277	10.62	Female	High	26	10-15
740	1361	10.62	Female	Low	26	10-15
741	55546	13.12	Male	High	70	10-15
742	13600	10.58	Male	Median	34	10-15
743	17994	10.58	Male	High	34	10-15
744	15752	15.06	Male	Median	89	10-15
745	3949	11.34	Female	Low	49	10-15
746	36720	11.34	Female	High	49	10-15
747	46381	14.61	Male	High	86	10-15
748	8327	10.66	Male	Low	28	10-15
749	53346	11.99	Female	High	70	10-15
750	18447	13.14	Male	High	77	10-15
751	5954	10.94	Male	Low	41	10-15
752	35829	13.68	Female	High	77	10-15
753	20662	13.12	Male	High	70	10-15
754	27678	9.75	Male	High	19	10-15
755	37494	15.53	Female	High	93	10-15
756	31309	15.53	Female	High	93	10-15
757	5125	15.53	Female	Low	93	10-15
758	57740	14.06	Male	High	86	10-15
759	62741	10.7	Female	High	37	10-15
760	42762	10.7	Female	High	37	10-15
761	17324	10.7	Female	High	37	10-15
762	56168	12.76	Female	High	65	10-15
763	111259	8.61	Male	High	4	10-15
764	28439	12.04	Female	High	71	10-15
765	61046	13.58	Female	High	82	10-15
766	84837	8.33	Male	High	5	10-15
767	21302	8.33	Male	High	5	10-15
768	21093	8.33	Male	High	5	10-15
769	16363	12.53	Female	High	70	10-15
770	12831	9.8	Male	Median	15	10-15
771	10424	14.8	Female	Median	87	10-15
772	48566	10.84	Female	High	39	10-15
773	20224	14.88	Female	High	87	10-15
774	18129	14.88	Female	High	87	10-15
775	3931	14.88	Female	Low	87	10-15
776	9893	12.76	Female	Low	73	10-15
777	2102	12.76	Female	Low	73	10-15
778	67523	10.8	Male	High	38	10-15
779	46360	14.47	Female	High	92	10-15
780	9321	14.47	Female	Low	92	10-15
781	6652	14.47	Female	Low	92	10-15
782	92027	9.47	Female	High	15	10-15
783	13206	9.47	Female	High	15	10-15
784	54564	9.47	Female	High	15	10-15
785	14032	16.65	Male	Median	94	10-15
786	72034	16.65	Male	High	94	10-15
787	41461	10.38	Male	High	30	10-15
788	3366	13.65	Female	Low	77	10-15
789	39473	8.68	Male	High	7	10-15
790	34000	8.68	Male	High	7	10-15
791	18804	10.54	Male	High	33	10-15
792	52711	9.9	Male	High	16	10-15
793	29647	9.9	Male	High	16	10-15
794	30496	15.92	Male	High	95	10-15
795	27765	15.92	Male	High	95	10-15
796	84255	16.24	Male	High	96	10-15
797	58305	10.58	Male	High	22	10-15
798	4182	10.58	Male	Low	22	10-15
799	103823	9.68	Male	High	18	10-15
800	73046	9.68	Male	High	18	10-15
801	41028	12.14	Male	High	55	10-15
802	35411	9.28	Female	High	12	10-15
803	63041	10.28	Female	High	20	10-15
804	11599	10.28	Female	Median	20	10-15
805	13799	10.34	Male	Median	23	10-15
806	38422	7.62	Male	High	2	10-15
807	15025	10.28	Male	Median	22	10-15
808	6100	9.5	Female	Low	21	10-15
809	59441	9.72	Male	High	14	10-15
810	32871	10.98	Female	High	42	10-15
811	50360	10.22	Male	High	27	10-15
812	16880	11.3	Male	High	48	10-15
813	5821	11.66	Female	Low	56	10-15
814	7867	11.66	Female	Low	56	10-15
815	18210	10.25	Male	High	21	10-15
816	83444	11.98	Male	High	52	10-15
817	7120	17.8	Male	Low	97	10-15
818	104952	14.68	Male	High	90	10-15
819	82315	14.68	Male	High	90	10-15
820	87378	14.68	Male	High	90	10-15
821	50968	10.24	Female	High	28	10-15
822	56236	10.94	Male	High	41	10-15
823	21651	8.88	Male	High	9	10-15
824	12905	8.88	Male	Median	9	10-15
825	11347	12.22	Male	Low	56	10-15
826	69261	15.78	Female	High	94	10-15
827	61643	15.78	Female	High	94	10-15
828	52929	15.78	Female	High	94	10-15
829	6772	10.09	Female	Low	25	10-15
830	100497	13.96	Male	High	80	10-15
831	5313	10.74	Female	Low	28	10-15
832	84307	9.26	Male	High	9	10-15
833	107293	13.36	Female	High	73	10-15
834	60527	11.33	Male	High	40	10-15
835	59220	11.33	Male	High	40	10-15
836	8023	11.33	Male	Low	40	10-15
837	42990	11.33	Male	High	40	10-15
838	15673	13.51	Female	High	81	10-15
839	20680	11.04	Male	High	35	10-15
840	19756	9.82	Female	High	14	10-15
841	5958	14.6	Male	Low	83	10-15
842	1120	14.6	Male	Low	83	10-15
843	23616	13.16	Female	High	78	10-15
844	36661	8.8	Female	High	4	10-15
845	40758	11.46	Male	High	51	10-15
846	23424	11.46	Male	High	51	10-15
847	13396	15.05	Female	High	88	10-15
848	8409	14.44	Male	Low	84	10-15
849	11774	14.44	Male	Low	84	10-15
850	110182	9.37	Female	High	14	10-15
851	58494	12.66	Male	High	71	10-15
852	9349	15.78	Male	Low	96	10-15
853	19885	10.7	Female	High	27	10-15
854	18651	10.7	Female	High	27	10-15
855	69255	12.47	Male	High	61	10-15
856	39099	10.83	Female	High	30	10-15
857	5238	10.83	Female	Low	30	10-15
858	11717	9.72	Female	Median	19	10-15
859	27933	9.72	Female	High	19	10-15
860	59899	10.42	Female	High	23	10-15
861	46691	10.42	Female	High	23	10-15
862	15888	10.42	Female	High	23	10-15
863	12056	10.24	Male	Median	21	10-15
864	7433	10.24	Male	Low	21	10-15
865	28830	12.38	Female	High	59	10-15
866	78735	8.28	Male	High	4	10-15
867	41967	11.23	Male	High	46	10-15
868	13267	9.07	Female	High	6	10-15
869	39232	9.07	Female	High	6	10-15
870	24610	9.07	Female	High	6	10-15
871	26234	12.06	Male	High	54	10-15
872	31059	12.06	Male	High	54	10-15
873	60824	10.98	Male	High	29	10-15
874	14965	11.82	Male	Median	58	10-15
875	27531	11.82	Male	High	58	10-15
876	23467	8.88	Male	High	6	10-15
877	48819	7.8	Male	High	1	10-15
878	56350	13.58	Female	High	82	10-15
879	11080	13.58	Female	Median	82	10-15
880	47663	11.4	Male	High	50	10-15
881	0	9.2	Female	Low	7	10-15
882	0	9.2	Female	Low	7	10-15
883	10986	9.2	Female	Median	7	10-15
884	43774	10.54	Female	High	25	10-15
885	53914	10.54	Female	High	25	10-15
886	20282	17.06	Male	High	96	10-15
887	39974	13.38	Male	High	74	10-15
888	29479	13.38	Male	High	74	10-15
889	34680	17.98	Male	High	98	10-15
890	22399	13.06	Female	High	77	10-15
891	66048	14.69	Male	High	90	10-15
892	39662	8.1	Female	High	3	10-15
893	4636	10.22	Male	Low	27	10-15
894	41782	10.22	Male	High	27	10-15
895	18609	12.67	Female	High	63	10-15
896	30728	10.26	Male	High	28	10-15
897	77600	11.78	Male	High	49	10-15
898	41474	11.78	Male	High	49	10-15
899	11024	9.22	Male	Low	16	10-15
900	13123	9.21	Male	Median	9	10-15
901	8237	10.75	Female	Low	47	10-15
902	6562	10.75	Female	Low	47	10-15
903	53528	24.06	Male	High	99	10-15
904	40420	24.06	Male	High	99	10-15
905	14628	11.39	Male	Median	41	10-15
906	36763	15.49	Male	High	91	10-15
907	90658	10.34	Male	High	35	10-15
908	22665	10.34	Male	High	35	10-15
909	49529	12.63	Female	High	63	10-15
910	22473	12.63	Female	High	63	10-15
911	14057	8.1	Male	Median	4	10-15
912	15945	8.1	Male	Median	4	10-15
913	53353	11.78	Male	High	49	10-15
914	18389	10.66	Female	High	45	10-15
915	13205	10.66	Female	High	45	10-15
916	8423	10.66	Female	Low	45	10-15
917	4782	10.66	Female	Low	45	10-15
918	24039	8.69	Male	High	7	10-15
919	77052	8.69	Male	High	7	10-15
920	41527	11.15	Female	High	36	10-15
921	42341	11.15	Female	High	36	10-15
922	12573	11.15	Female	Median	36	10-15
923	36181	9.57	Female	High	16	10-15
924	31573	9.57	Female	High	16	10-15
925	85575	7.97	Female	High	2	10-15
926	66134	7.97	Female	High	2	10-15
927	26655	7.97	Female	High	2	10-15
928	46276	7.97	Female	High	2	10-15
929	65316	11.09	Female	High	44	10-15
930	72085	9.44	Male	High	11	10-15
931	55819	9.44	Male	High	11	10-15
932	19655	12.72	Female	High	64	10-15
933	31086	8.89	Female	High	12	10-15
934	72979	9.7	Male	High	14	10-15
935	70992	8.68	Male	High	7	10-15
936	13571	10.36	Female	High	22	10-15
937	25552	8.86	Male	High	11	10-15
938	50604	8.86	Male	High	11	10-15
939	11720	8.86	Male	Low	11	10-15
940	28001	10.12	Female	High	18	10-15
941	9639	12.52	Male	Low	61	10-15
942	5309	9	Female	Low	9	10-15
943	52423	8.76	Female	High	4	10-15
944	5516	8.76	Female	Low	4	10-15
945	79018	11.56	Female	High	44	10-15
946	13307	11.56	Female	High	44	10-15
947	73315	11.54	Male	High	44	10-15
948	56438	11.54	Male	High	44	10-15
949	51754	11.54	Male	High	44	10-15
950	21561	11.54	Male	High	44	10-15
951	52159	11.21	Male	High	46	10-15
952	47021	11.21	Male	High	46	10-15
953	37509	12.45	Female	High	69	10-15
954	7033	10.46	Female	Low	32	10-15
955	68239	12.03	Female	High	52	10-15
956	7555	13.22	Male	Low	72	10-15
957	41083	13.74	Female	High	78	10-15
958	44746	9.64	Female	High	17	10-15
959	52368	9.64	Female	High	17	10-15
960	58119	7.93	Female	High	1	10-15
961	39051	12.06	Female	High	53	10-15
962	59090	13.62	Male	High	83	10-15
963	60146	10.84	Female	High	48	10-15
964	48558	10.84	Female	High	48	10-15
965	22633	10.84	Female	High	48	10-15
966	59467	8.84	Male	High	8	10-15
967	73905	12.68	Male	High	71	10-15
968	3369	12.68	Male	Low	71	10-15
969	27314	13.43	Female	High	81	10-15
970	52659	13.76	Male	High	78	10-15
971	0	13.76	Male	Low	78	10-15
972	73230	8.88	Male	High	9	10-15
973	25737	11.54	Female	High	53	10-15
974	14954	9.65	Male	Median	13	10-15
975	36920	11.93	Female	High	60	10-15
976	36820	10.16	Female	High	26	10-15
977	8547	10.18	Female	Low	19	10-15
978	44503	10.32	Female	High	29	10-15
979	23840	14.66	Male	High	86	10-15
980	10398	12.18	Female	Median	55	10-15
981	46947	12.18	Female	High	55	10-15
982	79868	14.24	Female	High	82	10-15
983	58267	14.24	Female	High	82	10-15
984	44857	11.38	Female	High	50	10-15
985	35165	10.38	Female	High	30	10-15
986	30857	10.38	Female	High	30	10-15
987	56223	11.84	Male	High	58	10-15
988	68864	11.1	Male	High	36	10-15
989	67510	11.1	Male	High	36	10-15
990	48518	11.23	Female	High	37	10-15
991	57682	10.32	Female	High	29	10-15
992	42904	11.61	Female	High	55	10-15
993	11628	13.47	Male	Low	75	10-15
994	8982	13.47	Male	Low	75	10-15
995	15116	13.82	Male	Median	79	10-15
996	25167	13.82	Male	High	79	10-15
997	30816	13.08	Female	High	69	10-15
998	39258	13.08	Female	High	69	10-15
999	88580	10.65	Male	High	35	10-15
1000	55243	10.65	Male	High	35	10-15
1001	9913	8.98	Male	Low	13	10-15
1002	5816	10.41	Male	Low	37	10-15
1003	16687	10.41	Male	High	37	10-15
1004	30443	12.68	Male	High	71	10-15
1005	17104	9.22	Female	High	17	10-15
1006	32635	9.98	Male	High	18	10-15
1007	4017	9.98	Male	Low	18	10-15
1008	20381	12.06	Female	High	48	10-15
1009	10564	17.87	Male	Low	98	10-15
1010	11577	9.91	Male	Low	22	10-15
1011	16152	9.98	Male	High	23	10-15
1012	54013	10.6	Male	High	34	10-15
1013	24203	14.96	Female	High	91	10-15
1014	6869	8.46	Female	Low	5	10-15
1015	12302	8.46	Female	Median	5	10-15
1016	37992	11.55	Female	High	43	10-15
1017	32537	11.39	Female	High	40	10-15
1018	2556	14.88	Male	Low	88	10-15
1019	55388	12.96	Male	High	75	10-15
1020	7164	12.96	Male	Low	75	10-15
1021	48810	12.96	Male	High	75	10-15
1022	26373	12.96	Male	High	75	10-15
1023	12568	10.39	Female	Median	22	10-15
1024	21209	12.58	Female	High	58	10-15
1025	68472	11.73	Male	High	56	10-15
1026	65560	11.73	Male	High	56	10-15
1027	18090	11.73	Male	High	56	10-15
1028	50939	9.74	Female	High	19	10-15
1029	36033	9.74	Female	High	19	10-15
1030	8819	9.74	Female	Low	19	10-15
1031	47650	21.94	Female	High	99	10-15
1032	44434	9.64	Female	High	17	10-15
1033	38565	11.18	Male	High	45	10-15
1034	46969	11.18	Male	High	45	10-15
1035	27576	11.18	Male	High	45	10-15
1036	16124	18.81	Male	High	98	10-15
1037	18232	18.81	Male	High	98	10-15
1038	16221	9.93	Female	High	15	10-15
1039	54879	8.17	Female	High	3	10-15
1040	18707	9.98	Male	High	23	10-15
1041	36383	9.98	Male	High	23	10-15
1042	22604	11.92	Male	High	51	10-15
1043	31687	24.12	Female	High	99	10-15
1044	22911	11.27	Male	High	47	10-15
1045	11898	9.8	Male	Low	15	10-15
1046	23518	9.8	Male	High	15	10-15
1047	14308	9.38	Male	Median	10	10-15
1048	48674	11.7	Female	High	46	10-15
1049	7305	11.7	Female	Low	46	10-15
1050	32752	18.99	Female	High	98	10-15
1051	91713	9.94	Male	High	22	10-15
1052	38206	9.94	Male	High	22	10-15
1053	64111	10.95	Female	High	32	10-15
1054	30213	10.95	Female	High	32	10-15
1055	21632	17.98	Male	High	99	10-15
1056	18042	11.6	Male	High	45	10-15
1057	72408	11.6	Male	High	45	10-15
1058	3032	15.74	Male	Low	95	10-15
1059	8029	10.16	Male	Low	20	10-15
1060	10048	13.06	Female	Median	77	10-15
1061	45991	9.34	Male	High	14	10-15
1062	14717	11.7	Female	High	46	10-15
1063	54957	9.91	Female	High	22	10-15
1064	11180	10.79	Male	Low	38	10-15
1065	36933	10.79	Male	High	38	10-15
1066	2119	10.73	Female	Low	37	10-15
1067	24370	9.5	Male	High	16	10-15
1068	24370	9.5	Male	High	16	10-15
1069	49453	9.06	Female	High	10	10-15
1070	70882	9.06	Female	High	10	10-15
1071	56901	12.48	Male	High	69	10-15
1072	12052	12.48	Male	Median	69	10-15
1073	40841	9.7	Male	High	19	10-15
1074	27625	9.7	Male	High	19	10-15
1075	49952	24.14	Female	High	99	10-15
1076	20240	10.63	Male	High	23	10-15
1077	62199	9.25	Female	High	12	10-15
1078	56210	9.25	Female	High	12	10-15
1079	38376	9.25	Female	High	12	10-15
1080	40043	18.44	Female	High	98	10-15
1081	93241	9.79	Male	High	20	10-15
1082	50504	8.45	Female	High	5	10-15
1083	12915	8.45	Female	Median	5	10-15
1084	47375	9.32	Male	High	14	10-15
1085	31577	9.32	Male	High	14	10-15
1086	61560	8.77	Male	High	5	10-15
1087	35709	11.02	Female	High	43	10-15
1088	59731	11.02	Female	High	43	10-15
1089	76459	10.9	Male	High	32	10-15
1090	26692	10.14	Female	High	26	10-15
1091	63231	9.79	Male	High	20	10-15
1092	35868	12.52	Male	High	69	10-15
1093	43318	11.16	Female	High	46	10-15
1094	8210	12.62	Female	Low	63	10-15
1095	47670	10.71	Female	High	37	10-15
1096	16745	14.84	Female	High	85	10-15
1097	51956	9.72	Male	High	14	10-15
1098	6050	9.72	Male	Low	14	10-15
1099	26975	9.44	Female	High	7	10-15
1100	79115	13.94	Male	High	76	10-15
1101	3602	15.04	Female	Low	88	10-15
1102	20768	14.51	Male	High	89	10-15
1103	12401	14.51	Male	Median	89	10-15
1104	7766	14.51	Male	Low	89	10-15
1105	26065	11.42	Male	High	37	10-15
1106	17917	11.42	Male	High	37	10-15
1107	49107	11.42	Male	High	37	10-15
1108	5049	11.42	Male	Low	37	10-15
1109	6977	11.42	Male	Low	37	10-15
1110	5466	19.83	Female	Low	99	10-15
1111	22816	14.4	Male	High	89	10-15
1112	53445	12.38	Female	High	59	10-15
1113	10914	12.38	Female	Median	59	10-15
1114	48187	12.38	Female	High	59	10-15
1115	59242	13.23	Female	High	84	10-15
1116	47147	10.27	Female	High	20	10-15
1117	107225	8.56	Male	High	6	10-15
1118	6776	12.04	Female	Low	53	10-15
1119	107624	11.66	Male	High	46	10-15
1120	7116	13.48	Female	Low	75	10-15
1121	25102	11.44	Female	High	41	10-15
1122	68820	12.32	Male	High	66	10-15
1123	22033	12.32	Male	High	66	10-15
1124	9990	14.59	Male	Low	90	10-15
1125	41421	10.76	Male	High	30	10-15
1126	36490	7.9	Female	High	2	10-15
1127	22710	7.9	Female	High	2	10-15
1128	6172	16.52	Male	Low	95	10-15
1129	58806	15.7	Female	High	91	10-15
1130	8877	15.7	Female	Low	91	10-15
1131	37232	12.36	Female	High	58	10-15
1132	54316	12.16	Male	High	70	10-15
1133	54977	12.16	Male	High	70	10-15
1134	44553	9.98	Male	High	18	10-15
1135	44402	9.98	Male	High	18	10-15
1136	48647	10.24	Female	High	20	10-15
1137	30985	14.48	Male	High	89	10-15
1138	11075	14.48	Male	Low	89	10-15
1139	14462	11.96	Male	Median	60	10-15
1140	3765	9.54	Male	Low	16	10-15
1141	76482	9.16	Male	High	12	10-15
1142	16445	10.66	Female	High	36	10-15
1143	15366	10.66	Female	High	36	10-15
1144	4905	14.32	Male	Low	83	10-15
1145	6129	14.32	Male	Low	83	10-15
1146	40664	13.48	Male	High	81	10-15
1147	19203	13.06	Female	High	65	10-15
1148	15061	13.06	Female	High	65	10-15
1149	65975	10.81	Female	High	29	10-15
1150	96834	11.89	Male	High	59	10-15
1151	55580	11.89	Male	High	59	10-15
1152	25420	14.78	Male	High	91	10-15
1153	75683	12.54	Female	High	70	10-15
1154	73926	9.16	Male	High	12	10-15
1155	13853	13.48	Male	Median	75	10-15
1156	7222	13.48	Male	Low	75	10-15
1157	13853	13.48	Male	Median	75	10-15
1158	1647	10.69	Female	Low	36	10-15
1159	48170	12.66	Male	High	71	10-15
1160	62040	12.41	Male	High	67	10-15
1161	8592	15.86	Female	Low	92	10-15
1162	24829	15.86	Female	High	92	10-15
1163	42116	11.14	Female	High	36	10-15
1164	39101	17.16	Female	High	97	10-15
1165	58509	8.93	Male	High	9	10-15
1166	82999	10.26	Female	High	20	10-15
1167	65080	10.26	Female	High	20	10-15
1168	69506	8.95	Male	High	9	10-15
1169	32016	11.42	Male	High	57	10-15
1170	36033	11.42	Male	High	57	10-15
1171	119847	12.08	Male	High	62	10-15
1172	127466	12.08	Male	High	62	10-15
1173	59204	12.08	Male	High	62	10-15
1174	40716	16.01	Female	High	95	10-15
1175	36270	16.01	Female	High	95	10-15
1176	25891	12.41	Male	High	67	10-15
1177	21065	16.53	Male	High	97	10-15
1178	67970	11.24	Female	High	38	10-15
1179	2413	11.24	Female	Low	38	10-15
1180	7147	7.86	Female	Low	2	10-15
1181	57308	11.51	Male	High	44	10-15
1182	45234	11.11	Female	High	45	10-15
1183	40441	11.11	Female	High	45	10-15
1184	121908	12.12	Male	High	55	10-15
1185	45189	12.12	Male	High	55	10-15
1186	44448	7.86	Female	High	2	10-15
1187	69343	10.88	Male	High	32	10-15
1188	70845	12	Female	High	62	10-15
1189	29715	12	Female	High	62	10-15
1190	9030	12	Female	Low	62	10-15
1191	48267	9.77	Female	High	13	10-15
1192	39358	9.77	Female	High	13	10-15
1193	18041	9.77	Female	High	13	10-15
1194	6512	9.77	Female	Low	13	10-15
1195	16676	9.88	Female	High	21	10-15
1196	9792	9.86	Male	Low	16	10-15
1197	44278	10.2	Female	High	27	10-15
1198	43192	10.2	Female	High	27	10-15
1199	6868	10.2	Female	Low	27	10-15
1200	68957	10.28	Male	High	22	10-15
1201	53057	10.28	Male	High	22	10-15
1202	51317	11.04	Female	High	43	10-15
1203	10909	9.89	Male	Low	16	10-15
1204	47440	12.24	Female	High	66	10-15
1205	62098	12.24	Female	High	66	10-15
1206	28688	14.04	Female	High	81	10-15
1207	6947	19.26	Male	Low	99	10-15
1208	70917	10.98	Male	High	42	10-15
1209	16803	10.98	Male	High	42	10-15
1210	64045	13.72	Female	High	83	10-15
1211	16329	13.72	Female	High	83	10-15
1212	36731	12.65	Female	High	59	10-15
1213	28116	10.84	Male	High	31	10-15
1214	71635	10.53	Male	High	26	10-15
1215	53135	11.2	Female	High	47	10-15
1216	92650	9.36	Male	High	14	10-15
1217	101996	9.36	Male	High	14	10-15
1218	4257	12.65	Female	Low	59	10-15
1219	23109	12.65	Female	High	59	10-15
1220	83030	14.56	Male	High	90	10-15
1221	0	12.6	Male	Low	70	10-15
1222	15558	9.26	Female	High	8	10-15
1223	16151	9.12	Male	High	11	10-15
1224	18073	12.53	Male	High	62	10-15
1225	7587	10.88	Male	Low	40	10-15
1226	25234	10.88	Male	High	40	10-15
1227	81417	9.25	Male	High	9	10-15
1228	12604	9.25	Male	Median	9	10-15
1229	14267	9.25	Male	Median	9	10-15
1230	30229	13.94	Female	High	80	10-15
1231	2548	13.94	Female	Low	80	10-15
1232	48039	9.93	Female	High	22	10-15
1233	15866	9.93	Female	High	22	10-15
1234	66898	14.58	Male	High	90	10-15
1235	52633	14.58	Male	High	90	10-15
1236	16302	9.78	Female	High	26	10-15
1237	15102	7.7	Male	Median	2	10-15
1238	34136	7.7	Male	High	2	10-15
1239	11763	7.7	Male	Low	2	10-15
1240	37062	12.17	Female	High	55	10-15
1241	15737	12.22	Female	High	65	10-15
1242	17314	14.04	Male	High	90	10-15
1243	37558	9.78	Female	High	26	10-15
1244	81014	11.67	Male	High	62	10-15
1245	50755	10.18	Male	High	20	10-15
1246	72149	10.18	Male	High	20	10-15
1247	55731	16.66	Female	High	95	10-15
1248	49376	13.82	Female	High	84	10-15
1249	11559	15.15	Female	Median	89	10-15
1250	5232	15.15	Female	Low	89	10-15
1251	5152	15.15	Female	Low	89	10-15
1252	61827	9.98	Female	High	13	10-15
1253	52148	9.98	Female	High	13	10-15
1254	26326	9.98	Female	High	13	10-15
1255	58568	9.94	Male	High	22	10-15
1256	14510	9.94	Male	Median	22	10-15
1257	54993	9.94	Male	High	22	10-15
1258	56936	12.86	Female	High	66	10-15
1259	159513	9.48	Male	High	11	10-15
1260	96121	11.68	Male	High	47	10-15
1261	9425	11.68	Male	Low	47	10-15
1262	17356	10.07	Female	High	17	10-15
1263	54417	10.77	Male	High	37	10-15
1264	1329	12.49	Female	Low	60	10-15
1265	36089	13.71	Male	High	78	10-15
1266	14508	13.71	Male	Median	78	10-15
1267	10913	17.8	Female	Median	97	10-15
1268	31661	10.89	Male	High	32	10-15
1269	9779	10.89	Male	Low	32	10-15
1270	86270	11.03	Female	High	43	10-15
1271	24354	11.03	Female	High	43	10-15
1272	61916	11.03	Female	High	43	10-15
1273	12941	10.82	Male	Median	45	10-15
1274	31195	11.48	Male	High	43	10-15
1275	100367	11.09	Male	High	44	10-15
1276	60503	15.56	Male	High	94	10-15
1277	97496	12.7	Male	High	59	10-15
1278	48292	12.7	Male	High	59	10-15
1279	45032	9.5	Male	High	16	10-15
1280	9170	11.96	Male	Low	52	10-15
1281	20777	9.38	Female	High	19	10-15
1282	9818	9.38	Female	Low	19	10-15
1283	18997	14.8	Female	High	87	10-15
1284	2277	14.8	Female	Low	87	10-15
1285	42107	8.68	Female	High	6	10-15
1286	96571	14.36	Female	High	88	10-15
1287	44118	10.24	Female	High	28	10-15
1288	46186	10.24	Female	High	28	10-15
1289	26090	8.71	Male	High	5	10-15
1290	39559	8.71	Male	High	5	10-15
1291	19249	8.71	Male	High	5	10-15
1292	138885	9.91	Male	High	22	10-15
1293	12316	9.91	Male	Median	22	10-15
1294	49674	11.2	Female	High	37	10-15
1295	49978	14.04	Male	High	77	10-15
1296	2789	13	Female	Low	68	10-15
1297	2789	13	Female	Low	68	10-15
1298	5297	13	Female	Low	68	10-15
1299	54261	14.72	Male	High	87	10-15
1300	14212	14.72	Male	Median	87	10-15
1301	32244	14.72	Male	High	87	10-15
1302	26090	14.72	Male	High	87	10-15
1303	58597	10.9	Female	High	41	10-15
1304	49795	10.9	Female	High	41	10-15
1305	38236	8.52	Male	High	6	10-15
1306	35378	12.92	Female	High	75	10-15
1307	36181	11.32	Male	High	40	10-15
1308	13130	11.46	Male	Median	43	10-15
1309	91806	11.23	Male	High	38	10-15
1310	30547	11.23	Male	High	38	10-15
1311	63847	11.23	Male	High	38	10-15
1312	24975	10.87	Female	High	40	10-15
1313	24090	10.87	Female	High	40	10-15
1314	7554	11.8	Female	Low	48	10-15
1315	50828	16.06	Male	High	93	10-15
1316	12061	12.6	Male	Median	70	10-15
1317	10606	11.9	Male	Low	51	10-15
1318	51912	11.9	Male	High	51	10-15
1319	91823	11.58	Male	High	45	10-15
1320	7664	10.22	Male	Low	21	10-15
1321	31479	9.8	Male	High	25	10-15
1322	81845	10	Male	High	23	10-15
1323	56590	10	Male	High	23	10-15
1324	18974	12.02	Female	High	52	10-15
1325	62370	10.73	Female	High	37	10-15
1326	17729	14.96	Female	High	88	10-15
1327	60044	15.14	Male	High	89	10-15
1328	16294	13.94	Female	High	80	10-15
1329	40060	10.64	Female	High	26	10-15
1330	51520	15.14	Female	High	92	10-15
1331	13538	9.28	Female	High	12	10-15
1332	60362	10.56	Female	High	25	10-15
1333	31987	10.56	Female	High	25	10-15
1334	93573	11.1	Male	High	36	10-15
1335	7987	13.09	Male	Low	65	10-15
1336	60241	10.96	Female	High	42	10-15
1337	74830	10.96	Female	High	42	10-15
1338	23653	8.34	Male	High	3	10-15
1339	2169	8.34	Male	Low	3	10-15
1340	42291	13.22	Male	High	72	10-15
1341	41658	10.44	Female	High	31	10-15
1342	13069	10.44	Female	High	31	10-15
1343	27951	10.44	Female	High	31	10-15
1344	17928	9.75	Male	High	19	10-15
1345	12079	14.12	Male	Median	82	10-15
1346	35932	14.12	Male	High	82	10-15
1347	36771	10.66	Female	High	36	10-15
1348	47116	15.97	Female	High	92	10-15
1349	48973	15.97	Female	High	92	10-15
1350	33571	15.97	Female	High	92	10-15
1351	29072	10.39	Male	High	36	10-15
1352	43728	10.63	Male	High	35	10-15
1353	24095	10.63	Male	High	35	10-15
1354	79736	9.66	Female	High	18	10-15
1355	80156	9.66	Female	High	18	10-15
1356	14695	9.66	Female	High	18	10-15
1357	54468	12.29	Male	High	72	10-15
1358	60489	8.36	Female	High	4	10-15
1359	52537	10.73	Male	High	37	10-15
1360	54711	10.73	Male	High	37	10-15
1361	15116	10.73	Male	Median	37	10-15
1362	49754	11.21	Male	High	46	10-15
1363	51337	10.2	Female	High	27	10-15
1364	95683	8.62	Male	High	4	10-15
1365	75854	8.62	Male	High	4	10-15
1366	80779	8.62	Male	High	4	10-15
1367	15667	10.46	Female	High	23	10-15
1368	34649	10.26	Female	High	28	10-15
1369	8131	10.26	Female	Low	28	10-15
1370	27607	10.26	Female	High	28	10-15
1371	12588	10.5	Female	Median	33	10-15
1372	23675	10.12	Male	High	25	10-15
1373	69109	9.92	Female	High	22	10-15
1374	49868	11.86	Female	High	59	10-15
1375	11845	11.86	Female	Median	59	10-15
1376	26157	16.76	Female	High	96	10-15
1377	51674	16.76	Female	High	96	10-15
1378	53567	11.96	Female	High	61	10-15
1379	36513	11.21	Male	High	38	10-15
1380	27533	10.06	Female	High	17	10-15
1381	26910	11.42	Male	High	42	10-15
1382	21399	9.49	Male	High	11	10-15
1383	19221	9.49	Male	High	11	10-15
1384	17398	13.9	Female	High	85	10-15
1385	37768	13.9	Female	High	85	10-15
1386	6596	10.18	Male	Low	20	10-15
1387	57207	11.34	Male	High	49	10-15
1388	70469	10.46	Male	High	32	10-15
1389	54222	10.46	Male	High	32	10-15
1390	57102	8.4	Female	High	4	10-15
1391	68053	8.4	Female	High	4	10-15
1392	10545	11.06	Female	Median	44	10-15
1393	42652	10.84	Female	High	30	10-15
1394	14434	10.84	Female	High	30	10-15
1395	48796	8.55	Male	High	6	10-15
1396	68955	12.32	Male	High	58	10-15
1397	43719	12.32	Male	High	58	10-15
1398	14901	12.32	Male	Median	58	10-15
1399	14336	9.68	Female	High	24	10-15
1400	55258	12.18	Male	High	56	10-15
1401	10374	12.18	Male	Low	56	10-15
1402	25488	9.59	Male	High	17	10-15
1403	34402	9.59	Male	High	17	10-15
1404	57713	12.79	Female	High	73	10-15
1405	13843	10.54	Male	Median	33	10-15
1406	0	13.43	Male	Low	81	10-15
1407	9576	13.43	Male	Low	81	10-15
1408	91199	11.4	Male	High	42	10-15
1409	44690	11.82	Male	High	58	10-15
1410	24739	10.32	Male	High	35	10-15
1411	49571	10.09	Female	High	14	10-15
1412	43334	10.09	Female	High	14	10-15
1413	11579	10.09	Female	Median	14	10-15
1414	9558	10.09	Female	Low	14	10-15
1415	22138	10.09	Female	High	14	10-15
1416	14402	11.9	Female	High	60	10-15
1417	49828	9.5	Female	High	15	10-15
1418	16529	9.5	Female	High	15	10-15
1419	29159	9.5	Female	High	15	10-15
1420	13004	15.18	Male	Median	90	10-15
1421	57997	10.94	Female	High	41	10-15
1422	38304	12.93	Female	High	75	10-15
1423	20048	10.86	Female	High	40	10-15
1424	6180	10.86	Female	Low	40	10-15
1425	47094	9.64	Female	High	11	10-15
1426	44949	9.64	Female	High	11	10-15
1427	50035	13.8	Male	High	84	10-15
1428	15400	13.8	Male	Median	84	10-15
1429	84503	12.98	Female	High	76	10-15
1430	12704	12.98	Female	Median	76	10-15
1431	13728	9.32	Male	Median	14	10-15
1432	69919	9.32	Male	High	14	10-15
1433	48888	10.26	Male	High	28	10-15
1434	43361	16.84	Female	High	96	10-15
1435	100572	11.43	Male	High	50	10-15
1436	9113	16.42	Female	Low	96	10-15
1437	18050	9.26	Male	High	9	10-15
1438	36547	9.26	Male	High	9	10-15
1439	11347	9.39	Male	Low	10	10-15
1440	15316	14.54	Male	Median	85	10-15
1441	11879	14.54	Male	Low	85	10-15
1442	10758	13.06	Female	Median	65	10-15
1443	46743	10.37	Male	High	23	10-15
1444	37210	12.02	Female	High	62	10-15
1445	37210	12.02	Female	High	62	10-15
1446	38294	14.48	Male	High	89	10-15
1447	29631	14.48	Male	High	89	10-15
1448	53104	12.46	Male	High	75	10-15
1449	6431	12.46	Male	Low	75	10-15
1450	9574	8.64	Female	Low	6	10-15
1451	37378	13.37	Female	High	73	10-15
1452	23811	8.02	Male	High	2	10-15
1453	62548	10.04	Female	High	17	10-15
1454	22679	12.32	Male	High	66	10-15
1455	13841	10.12	Male	Median	25	10-15
1456	19568	12.6	Male	High	70	10-15
1457	10408	12.6	Male	Low	70	10-15
1458	12190	13.6	Male	Median	76	10-15
1459	54703	13.6	Male	High	76	10-15
1460	13475	11.98	Male	Median	60	10-15
1461	10247	10.41	Female	Median	19	10-15
1462	3431	10.41	Female	Low	19	10-15
1463	24955	10.44	Male	High	24	10-15
1464	62589	10.44	Male	High	24	10-15
1465	66344	14.17	Female	High	82	10-15
1466	62265	14.17	Female	High	82	10-15
1467	54132	14.17	Female	High	82	10-15
1468	10921	9.56	Male	Low	17	10-15
1469	29954	9.56	Male	High	17	10-15
1470	71752	9.34	Male	High	14	10-15
1471	90805	9.34	Male	High	14	10-15
1472	10192	8.74	Male	Low	8	10-15
1473	40868	11.36	Female	High	40	10-15
1474	6866	11.36	Female	Low	40	10-15
1475	104203	10.03	Male	High	24	10-15
1476	39884	10.03	Male	High	24	10-15
1477	81274	10.5	Female	High	24	10-15
1478	46321	10.7	Male	High	24	10-15
1479	9838	9.4	Male	Low	15	10-15
1480	11694	18.7	Female	Median	98	10-15
1481	62818	11.61	Female	High	55	10-15
1482	27024	13.12	Male	High	70	10-15
1483	37442	12.07	Female	High	63	10-15
1484	57879	10.58	Female	High	34	10-15
1485	13366	14.44	Male	Median	84	10-15
1486	38374	9.5	Male	High	20	10-15
1487	30817	10.5	Female	High	24	10-15
1488	51989	10.5	Female	High	24	10-15
1489	102559	10.49	Male	High	32	10-15
1490	12183	10.49	Male	Median	32	10-15
1491	42154	13.04	Female	High	69	10-15
1492	59113	11.64	Female	High	45	10-15
1493	38171	9.32	Female	High	13	10-15
1494	18607	9.32	Female	High	13	10-15
1495	67332	13.91	Male	High	85	10-15
1496	57859	12.32	Male	High	73	10-15
1497	20242	7.3	Male	High	1	10-15
1498	67155	8.8	Male	High	8	10-15
1499	49812	8.36	Male	High	3	10-15
1500	16801	10.75	Female	High	38	10-15
1501	20049	14.42	Male	High	81	10-15
1502	3298	8.22	Male	Low	4	10-15
1503	45583	12.02	Male	High	53	10-15
1504	37134	12.02	Male	High	53	10-15
1505	66038	13.91	Male	High	85	10-15
1506	30135	14.3	Female	High	88	10-15
1507	32981	14.3	Female	High	88	10-15
1508	36123	14.24	Female	High	87	10-15
1509	54460	9.82	Male	High	15	10-15
1510	90755	9.82	Male	High	15	10-15
1511	14914	14.42	Male	Median	81	10-15
1512	32964	15.42	Female	High	93	10-15
1513	66183	10.31	Male	High	29	10-15
1514	44116	10.31	Male	High	29	10-15
1515	42827	10.2	Female	High	27	10-15
1516	31135	14.84	Female	High	91	10-15
1517	46693	9.3	Male	High	13	10-15
1518	57230	13.07	Male	High	70	10-15
1519	78989	13.07	Male	High	70	10-15
1520	24067	10.37	Female	High	22	10-15
1521	95712	9.09	Male	High	11	10-15
1522	11159	10.3	Female	Median	21	10-15
1523	24647	10.3	Female	High	21	10-15
1524	11649	9.62	Male	Low	18	10-15
1525	72798	16.05	Male	High	93	10-15
1526	5901	16.06	Female	Low	95	10-15
1527	56326	16.05	Male	High	93	10-15
1528	49812	10.29	Female	High	29	10-15
1529	57473	8.18	Female	High	2	10-15
1530	26723	8.18	Female	High	2	10-15
1531	18945	7.82	Female	High	1	10-15
1532	46501	15.21	Male	High	93	10-15
1533	45609	13.16	Male	High	78	10-15
1534	46084	10.48	Male	High	25	10-15
1535	47027	10.48	Male	High	25	10-15
1536	42376	10.84	Female	High	30	10-15
1537	36470	11.18	Male	High	37	10-15
1538	29077	11.18	Male	High	37	10-15
1539	69545	11.69	Female	High	56	10-15
1540	12274	11.69	Female	Median	56	10-15
1541	62185	9.09	Male	High	8	10-15
1542	17667	9.09	Male	High	8	10-15
1543	12115	11.96	Female	Median	61	10-15
1544	31597	11.96	Female	High	61	10-15
1545	104113	10.04	Male	High	24	10-15
1546	30221	9.76	Female	High	10	10-15
1547	6207	9.76	Female	Low	10	10-15
1548	66129	11.54	Male	High	44	10-15
1549	32984	8.22	Male	High	3	10-15
1550	48477	9.5	Female	High	15	10-15
1551	14962	9.5	Female	High	15	10-15
1552	56392	8.49	Female	High	5	10-15
1553	53192	9.41	Male	High	15	10-15
1554	85892	9.41	Male	High	15	10-15
1555	39742	11.35	Male	High	49	10-15
1556	23547	11.35	Male	High	49	10-15
1557	54485	9.21	Male	High	12	10-15
1558	11492	15.37	Male	Low	93	10-15
1559	67343	9.32	Male	High	14	10-15
1560	61453	11.48	Male	High	51	10-15
1561	19351	11.48	Male	High	51	10-15
1562	35463	10.39	Male	High	36	10-15
1563	16473	9.23	Female	High	7	10-15
1564	57127	9.96	Male	High	17	10-15
1565	51251	13.86	Male	High	79	10-15
1566	12120	13.92	Male	Median	85	10-15
1567	4531	12.47	Female	Low	60	10-15
1568	80679	9.51	Male	High	12	10-15
1569	69534	9.51	Male	High	12	10-15
1570	67227	9.51	Male	High	12	10-15
1571	86898	9.32	Male	High	10	10-15
1572	76394	15.09	Male	High	92	10-15
1573	56667	15.09	Male	High	92	10-15
1574	69003	15.6	Female	High	91	10-15
1575	95834	14.14	Male	High	82	10-15
1576	69970	14.14	Male	High	82	10-15
1577	76058	9.99	Female	High	31	10-15
1578	11292	9.99	Female	Median	31	10-15
1579	64188	8.4	Female	High	2	10-15
1580	48860	8.4	Female	High	2	10-15
1581	36025	8.4	Female	High	2	10-15
1582	117704	10.22	Male	High	21	10-15
1583	76943	10.22	Male	High	21	10-15
1584	82005	13.54	Male	High	82	10-15
1585	8678	14.75	Male	Low	91	10-15
1586	9306	9.95	Female	Low	15	10-15
1587	4338	9.74	Male	Low	11	10-15
1588	39230	8.61	Male	High	4	10-15
1589	14660	8.61	Male	Median	4	10-15
1590	17778	8.61	Male	High	4	10-15
1591	5196	12.64	Male	Low	63	10-15
1592	80423	10.04	Male	High	24	10-15
1593	59046	10.44	Male	High	31	10-15
1594	59308	10.44	Male	High	31	10-15
1595	67929	24.02	Male	High	99	10-15
1596	83534	11.95	Male	High	52	10-15
1597	59882	11.95	Male	High	52	10-15
1598	65954	11.2	Male	High	46	10-15
1599	50129	11.2	Male	High	46	10-15
1600	15825	11.2	Male	Median	46	10-15
1601	2043	10.38	Female	Low	22	10-15
1602	36849	14.78	Female	High	86	10-15
1603	3050	14.78	Female	Low	86	10-15
1604	84171	14.1	Female	High	81	10-15
1605	18547	14.1	Female	High	81	10-15
1606	75999	14.1	Female	High	81	10-15
1607	69098	8.5	Female	High	5	10-15
1608	114402	9.32	Male	High	14	10-15
1609	73039	9.32	Male	High	14	10-15
1610	27492	8.92	Female	High	5	10-15
1611	0	8.92	Female	Low	5	10-15
1612	15071	8.92	Female	High	5	10-15
1613	71569	18.14	Male	High	98	10-15
1614	2888	13.94	Male	Low	80	10-15
1615	52029	10.7	Male	High	36	10-15
1616	85848	8.68	Male	High	5	10-15
1617	100305	8.68	Male	High	5	10-15
1618	27445	12.87	Female	High	66	10-15
1619	87666	12.6	Female	High	71	10-15
1620	38087	15.74	Female	High	91	10-15
1621	51084	11.12	Female	High	45	10-15
1622	59056	9.46	Male	High	11	10-15
1623	19821	9.46	Male	High	11	10-15
1624	41166	18.21	Female	High	98	10-15
1625	37115	13.93	Male	High	85	10-15
1626	7094	13.93	Male	Low	85	10-15
1627	51225	8.72	Male	High	5	10-15
1628	33843	8.72	Male	High	5	10-15
1629	2825	11.4	Male	Low	42	10-15
1630	28641	15.27	Male	High	90	10-15
1631	74416	17.58	Male	High	98	10-15
1632	53667	17.58	Male	High	98	10-15
1633	61046	10.55	Male	High	26	10-15
1634	48608	11.3	Female	High	39	10-15
1635	1817	18.21	Female	Low	98	10-15
1636	71234	12.12	Female	High	64	10-15
1637	14758	12.12	Female	High	64	10-15
1638	9525	9.56	Male	Low	17	10-15
1639	4443	9.56	Male	Low	17	10-15
1640	106982	10.86	Male	High	32	10-15
1641	5550	10.86	Male	Low	32	10-15
1642	26974	14.5	Female	High	84	10-15
1643	85933	10.96	Female	High	32	10-15
1644	82181	10.96	Female	High	32	10-15
1645	76159	10.09	Male	High	15	10-15
1646	27067	10.09	Male	High	15	10-15
1647	66732	14.18	Male	High	82	10-15
1648	66898	9.5	Male	High	12	10-15
1649	48628	9.5	Male	High	12	10-15
1650	46034	12.38	Female	High	68	10-15
1651	7107	12.38	Female	Low	68	10-15
1652	66592	14.5	Female	High	89	10-15
1653	61099	14.5	Female	High	89	10-15
1654	48764	14.5	Female	High	89	10-15
1655	6412	11.3	Male	Low	48	10-15
1656	58412	11.8	Male	High	57	10-15
1657	57641	12.86	Male	High	74	10-15
1658	51038	15.06	Male	High	92	10-15
1659	85008	13.79	Female	High	84	10-15
1660	21439	13.79	Female	High	84	10-15
1661	125	12.16	Female	Low	55	10-15
1662	58173	15.28	Male	High	93	10-15
1663	8675	15.3	Male	Low	90	10-15
1664	42456	15.3	Male	High	90	10-15
1665	86424	11	Male	High	34	10-15
1666	93578	11	Male	High	34	10-15
1667	40555	16.09	Female	High	95	10-15
1668	8689	16.09	Female	Low	95	10-15
1669	26515	12.61	Male	High	63	10-15
1670	68488	12.61	Male	High	63	10-15
1671	0	12.61	Male	Low	63	10-15
1672	28286	8.32	Male	High	5	10-15
1673	7902	8.32	Male	Low	5	10-15
1674	3906	9.45	Female	Low	15	10-15
1675	16014	9.45	Female	High	15	10-15
1676	12078	13.34	Male	Median	80	10-15
1677	57520	13.34	Male	High	80	10-15
1678	50056	6.26	Male	High	1	10-15
1679	51501	8.2	Male	High	3	10-15
1680	17848	8.2	Male	High	3	10-15
1681	72522	14.68	Male	High	90	10-15
1682	62597	14.68	Male	High	90	10-15
1683	79654	13.54	Female	High	75	10-15
1684	69893	13.54	Female	High	75	10-15
1685	61962	10.84	Male	High	39	10-15
1686	52541	13.24	Female	High	72	10-15
1687	13149	12.88	Female	High	63	10-15
1688	45022	12.88	Female	High	63	10-15
1689	41952	16.22	Male	High	96	10-15
1690	5455	8.76	Male	Low	5	10-15
1691	13520	11.02	Female	High	33	10-15
1692	5416	9	Female	Low	9	10-15
1693	84060	12.32	Male	High	58	10-15
1694	54236	12.32	Male	High	58	10-15
1695	30658	15.47	Male	High	91	10-15
1696	46253	11.22	Male	High	38	10-15
1697	30401	12.43	Female	High	59	10-15
1698	63897	13.18	Male	High	71	10-15
1699	49529	11.58	Female	High	54	10-15
1700	50738	11.76	Female	High	57	10-15
1701	45844	14.18	Female	High	82	10-15
1702	22726	12.07	Female	High	63	10-15
1703	12859	9.72	Female	Median	19	10-15
1704	37269	9.72	Female	High	19	10-15
1705	42963	8.47	Female	High	5	10-15
1706	63844	9.24	Female	High	7	10-15
1707	40703	10.16	Female	High	26	10-15
1708	56098	12.18	Female	High	65	10-15
1709	6759	8.11	Female	Low	3	10-15
1710	48823	10.9	Male	High	32	10-15
1711	100185	11	Male	High	34	10-15
1712	20723	14.72	Female	High	84	10-15
1713	34851	14.06	Male	High	81	10-15
1714	7070	14.06	Male	Low	81	10-15
1715	16436	13.26	Female	High	79	10-15
1716	37644	11.64	Female	High	45	10-15
1717	35948	8.47	Female	High	5	10-15
1718	7066	8.47	Female	Low	5	10-15
1719	19347	13.26	Female	High	79	10-15
1720	46343	10.15	Female	High	18	10-15
1721	19686	13.14	Male	High	71	10-15
1722	25556	10.16	Female	High	26	10-15
1723	17960	10.16	Female	High	26	10-15
1724	10831	14.08	Female	Median	86	10-15
1725	46099	10.03	Male	High	18	10-15
1726	79217	10.03	Male	High	18	10-15
1727	15303	10.06	Female	High	24	10-15
1728	11889	14.35	Female	Median	83	10-15
1729	29041	10.62	Female	High	26	10-15
1730	1942	10.62	Female	Low	26	10-15
1731	33394	10.62	Female	High	26	10-15
1732	17628	10.89	Female	High	40	10-15
1733	59395	9.86	Male	High	21	10-15
1734	61256	17	Male	High	97	10-15
1735	63380	10.24	Male	High	21	10-15
1736	105319	9.85	Male	High	21	10-15
1737	19204	11.34	Female	High	49	10-15
1738	59241	11.34	Female	High	49	10-15
1739	29511	14.1	Female	High	81	10-15
1740	27241	14.1	Female	High	81	10-15
1741	15887	12.1	Male	Median	62	10-15
1742	29505	10.38	Male	High	30	10-15
1743	17761	9.48	Male	High	11	10-15
1744	25097	10.62	Female	High	26	10-15
1745	43517	13.56	Female	High	82	10-15
1746	16030	13.56	Female	High	82	10-15
1747	50185	9.14	Female	High	11	10-15
1748	48445	17.06	Male	High	98	10-15
1749	1685	16.76	Male	Low	96	10-15
1750	12793	8.92	Male	Median	6	10-15
1751	40037	15.3	Male	High	90	10-15
1752	11196	15.3	Male	Low	90	10-15
1753	78745	12.27	Female	High	57	10-15
1754	72645	12.42	Female	High	68	10-15
1755	19398	12.42	Female	High	68	10-15
1756	9207	12.28	Female	Low	66	10-15
1757	20395	16.22	Male	High	96	10-15
1758	54735	10.78	Female	High	29	10-15
1759	96929	11.76	Female	High	47	10-15
1760	50986	14.94	Female	High	87	10-15
1761	52979	15.55	Female	High	93	10-15
1762	43467	12.23	Male	High	57	10-15
1763	49016	9.6	Female	High	17	10-15
1764	17499	14.25	Male	High	83	10-15
1765	6273	13.09	Female	Low	70	10-15
1766	19164	9.9	Male	High	13	10-15
1767	9666	8.29	Female	Low	2	10-15
1768	24375	8.69	Male	High	7	10-15
1769	20558	8.69	Male	High	7	10-15
1770	67814	11.77	Male	High	57	10-15
1771	56059	11.76	Female	High	47	10-15
1772	33152	10.54	Female	High	25	10-15
1773	16355	10.95	Male	High	41	10-15
1774	35615	10.21	Female	High	16	10-15
1775	46641	10.21	Female	High	16	10-15
1776	41465	13.88	Female	High	85	10-15
1777	13814	13.88	Female	High	85	10-15
1778	12852	12.7	Female	Median	64	10-15
1779	11111	9.59	Female	Median	17	10-15
1780	20634	9.59	Female	High	17	10-15
1781	67767	12.06	Female	High	53	10-15
1782	20714	12.06	Female	High	53	10-15
1783	34765	12.06	Female	High	53	10-15
1784	16731	12.58	Male	High	57	10-15
1785	61135	12.58	Male	High	57	10-15
1786	30913	11.29	Male	High	55	10-15
1787	16547	11.86	Male	High	50	10-15
1788	56446	8.7	Female	High	6	10-15
1789	20221	11.74	Female	High	57	10-15
1790	15851	11.48	Male	Median	51	10-15
1791	2744	8.66	Female	Low	6	10-15
1792	3420	8.66	Female	Low	6	10-15
1793	10386	8.66	Female	Median	6	10-15
1794	6700	8.66	Female	Low	6	10-15
1795	45059	9.04	Female	High	14	10-15
1796	48065	9.04	Female	High	14	10-15
1797	53075	11.62	Female	High	40	10-15
1798	15270	11.62	Female	High	40	10-15
1799	34869	14.54	Male	High	90	10-15
1800	35013	14.54	Male	High	90	10-15
1801	42574	16.14	Female	High	93	10-15
1802	11848	10.92	Female	Median	31	10-15
1803	11965	8.7	Female	Median	6	10-15
1804	85778	11.09	Female	High	44	10-15
1805	62151	11.09	Female	High	44	10-15
1806	28368	11.23	Female	High	37	10-15
1807	44256	10.51	Female	High	33	10-15
1808	136584	11.8	Male	High	49	10-15
1809	31496	13.86	Female	High	79	10-15
1810	11463	11.07	Female	Median	34	10-15
1811	41337	15.06	Female	High	92	10-15
1812	12849	15.06	Female	Median	92	10-15
1813	23637	8.8	Male	High	5	10-15
1814	37333	8.8	Male	High	5	10-15
1815	30456	12.46	Female	High	60	10-15
1816	39503	11.7	Female	High	46	10-15
1817	15253	11.7	Female	High	46	10-15
1818	10026	11.7	Female	Median	46	10-15
1819	45605	14.9	Male	High	91	10-15
1820	10006	14.9	Male	Low	91	10-15
1821	56207	10.9	Male	High	32	10-15
1822	6017	21.62	Female	Low	99	10-15
1823	14933	11.18	Male	Median	37	10-15
1824	36380	12.07	Male	High	62	10-15
1825	48741	9.54	Female	High	16	10-15
1826	45573	9.54	Female	High	16	10-15
1827	45498	12.46	Female	High	60	10-15
1828	57138	12.46	Female	High	60	10-15
1829	22623	11.98	Male	High	60	10-15
1830	11085	11.98	Male	Low	60	10-15
1831	48891	9.09	Female	High	15	10-15
1832	149265	10	Male	High	18	10-15
1833	140405	10	Male	High	18	10-15
1834	40190	10	Male	High	18	10-15
1835	46202	11.62	Female	High	45	10-15
1836	10687	11.62	Female	Median	45	10-15
1837	29050	11.62	Female	High	45	10-15
1838	12196	19.31	Male	Median	99	10-15
1839	18285	12.57	Female	High	78	10-15
1840	93809	9.26	Female	High	12	10-15
1841	9332	12.46	Female	Low	60	10-15
1842	17259	11.74	Male	High	48	10-15
1843	11944	11.74	Male	Low	48	10-15
1844	40733	12.51	Female	High	61	10-15
1845	11839	20.94	Male	Low	99	10-15
1846	19711	13.76	Male	High	84	10-15
1847	39614	13.76	Male	High	84	10-15
1848	44594	8.8	Male	High	5	10-15
1849	19022	10.3	Female	High	21	10-15
1850	4904	14.12	Male	Low	87	10-15
1851	16955	14.12	Male	High	87	10-15
1852	16384	10.02	Female	High	16	10-15
1853	13887	10.02	Female	High	16	10-15
1854	7995	13.66	Male	Low	77	10-15
1855	23686	13.66	Male	High	77	10-15
1856	40562	10.42	Male	High	31	10-15
1857	66607	10.42	Male	High	31	10-15
1858	22120	10.42	Male	High	31	10-15
1859	48609	16.1	Male	High	94	10-15
1860	35443	9.48	Female	High	15	10-15
1861	73750	13.96	Male	High	86	10-15
1862	60751	9.72	Female	High	12	10-15
1863	19872	9.72	Female	High	12	10-15
1864	49198	13	Male	High	81	10-15
1865	49551	13	Male	High	81	10-15
1866	55727	13	Male	High	81	10-15
1867	13429	18.56	Female	High	98	10-15
1868	29391	7.98	Male	High	3	10-15
1869	6682	19.65	Male	Low	99	10-15
1870	18227	11.73	Female	High	47	10-15
1871	30317	14.92	Male	High	88	10-15
1872	38644	10.62	Female	High	35	10-15
1873	90744	11.44	Male	High	42	10-15
1874	72670	11.44	Male	High	42	10-15
1875	50231	10.18	Male	High	26	10-15
1876	16748	10.18	Male	High	26	10-15
1877	47243	13.92	Male	High	85	10-15
1878	47261	13.92	Male	High	85	10-15
1879	26859	9.5	Female	High	15	10-15
1880	4142	8.31	Female	Low	2	10-15
1881	57098	11.43	Male	High	42	10-15
1882	12424	14.92	Male	Median	88	10-15
1883	4635	13.72	Female	Low	77	10-15
1884	17918	13.49	Male	High	81	10-15
1885	22470	11.26	Male	High	47	10-15
1886	15298	15.66	Female	High	90	10-15
1887	75647	8.38	Female	High	4	10-15
1888	73031	8.38	Female	High	4	10-15
1889	60050	8.38	Female	High	4	10-15
1890	54330	11.16	Male	High	37	10-15
1891	49050	11.16	Male	High	37	10-15
1892	65768	11.56	Male	High	45	10-15
1893	21942	12.04	Male	High	53	10-15
1894	7781	12.04	Male	Low	53	10-15
1895	63638	12	Male	High	61	10-15
1896	51219	12	Male	High	61	10-15
1897	62407	11.22	Female	High	47	10-15
1898	54891	11.22	Female	High	47	10-15
1899	52168	15.43	Male	High	91	10-15
1900	21883	15.43	Male	High	91	10-15
1901	15218	11.09	Female	High	44	10-15
1902	6045	11.09	Female	Low	44	10-15
1903	43251	11.2	Female	High	47	10-15
1904	6091	9.47	Female	Low	15	10-15
1905	62491	9.98	Male	High	23	10-15
1906	60205	11.69	Female	High	46	10-15
1907	40239	13.9	Male	High	80	10-15
1908	6127	13.9	Male	Low	80	10-15
1909	21307	11.11	Male	High	44	10-15
1910	45260	8.72	Male	High	7	10-15
1911	8203	9.94	Male	Low	17	10-15
1912	42848	9.94	Male	High	17	10-15
1913	26143	11.01	Female	High	33	10-15
1914	10209	11.01	Female	Median	33	10-15
1915	43848	19.41	Male	High	99	10-15
1916	18153	10.86	Male	High	32	10-15
1917	52699	14.61	Female	High	85	10-15
1918	17237	14.61	Female	High	85	10-15
1919	75860	13.76	Male	High	84	10-15
1920	8441	13.76	Male	Low	84	10-15
1921	57242	9.18	Male	High	12	10-15
1922	4463	11.11	Male	Low	44	10-15
1923	47705	15.99	Male	High	95	10-15
1924	27342	15.99	Male	High	95	10-15
1925	132521	10.32	Male	High	35	10-15
1926	30508	10.32	Male	High	35	10-15
1927	48661	10.32	Male	High	35	10-15
1928	72515	10.98	Male	High	48	10-15
1929	15399	10.98	Male	Median	48	10-15
1930	19893	8.7	Male	High	7	10-15
1931	42559	11.51	Female	High	53	10-15
1932	73236	10.92	Female	High	41	10-15
1933	17954	15.84	Female	High	92	10-15
1934	8127	10.98	Male	Low	42	10-15
1935	10811	10.6	Female	Median	35	10-15
1936	15530	7.84	Male	Median	3	10-15
1937	22057	12.49	Male	High	61	10-15
1938	46575	11.88	Male	High	50	10-15
1939	20760	10.67	Male	High	36	10-15
1940	41812	10.67	Male	High	36	10-15
1941	43806	15.82	Male	High	95	10-15
1942	26772	15.82	Male	High	95	10-15
1943	53140	10.92	Female	High	41	10-15
1944	64303	9.74	Male	High	11	10-15
1945	1830	8.25	Male	Low	3	10-15
1946	56804	8.84	Female	High	8	10-15
1947	9294	10.57	Female	Low	34	10-15
1948	7408	11.8	Male	Low	43	10-15
1949	19859	12.14	Male	High	55	10-15
1950	73649	12.14	Male	High	55	10-15
1951	95376	13.1	Male	High	70	10-15
1952	52140	13.1	Male	High	70	10-15
1953	44288	10.46	Male	High	25	10-15
1954	61562	10.86	Male	High	32	10-15
1955	39128	10.86	Male	High	32	10-15
1956	10631	13.46	Female	Median	74	10-15
1957	19991	13.46	Female	High	74	10-15
1958	69832	13.54	Male	High	76	10-15
1959	45508	13.54	Male	High	76	10-15
1960	56465	12.76	Female	High	73	10-15
1961	39510	12.76	Female	High	73	10-15
1962	60260	10.02	Male	High	18	10-15
1963	44117	10.02	Male	High	18	10-15
1964	6359	8.75	Female	Low	4	10-15
1965	6359	8.75	Female	Low	4	10-15
1966	19812	10.74	Male	High	37	10-15
1967	14566	10.74	Male	Median	37	10-15
1968	21199	13.02	Male	High	76	10-15
1969	9704	8.24	Male	Low	4	10-15
1970	68200	8.24	Male	High	4	10-15
1971	24461	13.1	Female	High	70	10-15
1972	39107	14.87	Male	High	91	10-15
1973	42875	10.36	Male	High	23	10-15
1974	15801	12.76	Female	High	73	10-15
1975	12513	18.8	Female	Median	98	10-15
1976	21890	11.04	Male	High	35	10-15
1977	7274	9.38	Female	Low	14	10-15
1978	90014	10.66	Female	High	27	10-15
1979	19615	10.66	Female	High	27	10-15
1980	27048	12.36	Female	High	58	10-15
1981	59290	8.3	Female	High	2	10-15
1982	22513	9.91	Male	High	22	10-15
1983	80647	10.44	Female	High	31	10-15
1984	16331	10.24	Male	High	21	10-15
1985	10134	10.24	Male	Low	21	10-15
1986	7168	11.72	Male	Low	63	10-15
1987	35130	12.18	Female	High	55	10-15
1988	57138	9.7	Female	High	18	10-15
1989	11863	14.32	Male	Low	83	10-15
1990	36180	11.86	Male	High	58	10-15
1991	5142	11.86	Male	Low	58	10-15
1992	419	11.86	Male	Low	58	10-15
1993	38552	14.48	Male	High	89	10-15
1994	30920	14.48	Male	High	89	10-15
1995	18680	11.58	Female	High	44	10-15
1996	25572	9.96	Female	High	23	10-15
1997	65853	12.67	Female	High	72	10-15
1998	30067	11.93	Male	High	51	10-15
[truncated: 27,038 more rows]

## Sheet: Fig4_hdl
Figure 4 hdl	Hemoglobin	Cholesterol	HDL Cholesterol	TMT PRED AVG filtered	Cholesterol level	Centiles	HDL	Age Range
0	10.9	147	60	14.32	Normal	88	Normal	10-15
1	14.4	182	51	11.64	Above average	55	Normal	10-15
2	13.7	177	44	11.58	Above average	53	Below average	10-15
3	13.3	172	40	10.49	Above average	25	Below average	10-15
4	14.8	177	64	11.4	Above average	41	Normal	10-15
5	14.7	152	64	11.15	Normal	36	Normal	10-15
6	13.3	104	40	11.41	Normal	42	Below average	10-15
7	12.1	126	54	9.36	Normal	10	Normal	10-15
8	12.4	164	40	13.82	Normal	84	Below average	10-15
9	11.4	145	45	13.36	Normal	80	Normal	10-15
10	13.9	172	58	7.7	Above average	2	Normal	10-15
11	12.7	166	72	11.09	Normal	44	Normal	10-15
12	15.6	145	64	12.68	Normal	64	Normal	10-15
13	13.9	177	71	9.22	Above average	9	Normal	10-15
14	14.1	150	49	9.82	Normal	21	Normal	10-15
15	13.2	107	45	8.78	Normal	7	Normal	10-15
16	13.4	164	78	13.48	Normal	81	Normal	10-15
17	14.9	130	63	9.74	Normal	19	Normal	10-15
18	13.1	93	57	14.48	Normal	89	Normal	10-15
19	13.5	123	51	10.65	Normal	35	Normal	10-15
20	12.9	162	67	14.84	Normal	85	Normal	10-15
21	12.6	156	62	11.86	Normal	50	Normal	10-15
22	12.2	153	34	10.67	Normal	36	Below average	10-15
23	14.7	171	66	10.1	Above average	25	Normal	10-15
24	13.6	163	51	9.62	Normal	17	Normal	10-15
25	14.4	171	65	10.04	Above average	24	Normal	10-15
26	12.9	139	45	10.99	Normal	42	Normal	10-15
27	14.3	124	52	9.91	Normal	22	Normal	10-15
28	12.8	151	68	9.21	Normal	9	Normal	10-15
29	13.8	129	46	14.42	Normal	84	Normal	10-15
30	13.5	158	63	9.12	Normal	8	Normal	10-15
31	11.7	127	45	14.58	Normal	93	Normal	10-15
32	13.8	141	69	10.44	Normal	24	Normal	10-15
33	15.2	114	46	13.28	Normal	68	Normal	10-15
34	12.5	157	50	14.15	Normal	87	Normal	10-15
35	13.7	146	56	9.26	Normal	13	Normal	10-15
36	12.9	132	40	14.5	Normal	84	Below average	10-15
37	15.8	161	66	13.54	Normal	75	Normal	10-15
38	13.9	165	50	8.94	Normal	9	Normal	10-15
39	11	160	55	12.48	Normal	75	Normal	10-15
40	12.8	124	56	9.51	Normal	10	Normal	10-15
41	13.3	165	68	15.36	Normal	90	Normal	10-15
42	14	118	52	9.34	Normal	7	Normal	10-15
43	14.4	135	45	11.4	Normal	42	Normal	10-15
44	13.8	144	48	10.51	Normal	33	Normal	10-15
45	12.2	148	45	11.66	Normal	46	Normal	10-15
46	14.5	126	44	11.42	Normal	50	Below average	10-15
47	13.8	144	37	10.24	Normal	21	Below average	10-15
48	13.7	162	104	11.06	Normal	43	Normal	10-15
49	12.2	159	57	14	Normal	81	Normal	10-15
50	14.7	157	67	11	Normal	42	Normal	10-15
51	12.8	145	57	13.58	Normal	82	Normal	10-15
52	15.1	159	77	13.49	Normal	81	Normal	10-15
53	12.8	128	57	10.86	Normal	32	Normal	10-15
54	12.4	181	72	10.44	Above average	31	Normal	10-15
55	12.4	169	54	13.67	Normal	83	Normal	10-15
56	14.1	180	67	10.49	Above average	32	Normal	10-15
57	15	137	58	11.52	Normal	44	Normal	10-15
58	13.7	159	42	12.5	Normal	69	Below average	10-15
59	12.8	168	65	9.28	Normal	13	Normal	10-15
60	13.2	183	66	8.76	Above average	10	Normal	10-15
61	13.9	126	37	11.48	Normal	43	Below average	10-15
62	13.7	191	46	14.22	Above average	87	Normal	10-15
63	13.9	183	62	10.46	Above average	40	Normal	10-15
64	15.1	154	55	14.24	Normal	88	Normal	10-15
65	13.9	171	39	17.58	Above average	97	Below average	10-15
66	14	141	58	12.13	Normal	64	Normal	10-15
67	13	175	36	14.42	Above average	89	Below average	10-15
68	13.7	210	89	15.02	Above average	92	Normal	10-15
69	13.7	151	40	10.43	Normal	31	Below average	10-15
70	13.5	177	54	11.66	Above average	56	Normal	10-15
71	12.7	187	68	12	Above average	62	Normal	10-15
72	12.6	154	52	9.52	Normal	16	Normal	10-15
73	14	143	37	10.4	Normal	20	Below average	10-15
74	14	175	78	10.06	Above average	24	Normal	10-15
75	13.7	100	49	11.62	Normal	46	Normal	10-15
76	13.8	134	53	17.56	Normal	97	Normal	10-15
77	11.9	146	43	11.54	Normal	44	Below average	10-15
78	13.2	121	46	10.46	Normal	32	Normal	10-15
79	12.5	164	43	14.79	Normal	90	Below average	10-15
80	11.5			20.96	Normal	99	Below average	10-15
81	14.9	193	68	8.78	Above average	8	Normal	10-15
82	16	156	61	11.34	Normal	35	Normal	10-15
83	13.7	147	49	12.2	Normal	56	Normal	10-15
84	14.7	195	68	12.46	Above average	68	Normal	10-15
85	15.1	118	36	13.44	Normal	74	Below average	10-15
86	13.4	131	40	11.33	Normal	56	Below average	10-15
87	14.1	229	43	14.57	Above average	90	Below average	10-15
88	14.1	137	49	11.51	Normal	44	Normal	10-15
89	13.7	161	68	8.11	Normal	3	Normal	10-15
90	12.9	169	72	11.01	Normal	34	Normal	10-15
91	13	185	46	10.59	Above average	34	Normal	10-15
92	12.5	180	57	15.22	Above average	89	Normal	10-15
93	14.8	128	60	10.21	Normal	16	Normal	10-15
94	11	151	56	13.29	Normal	73	Normal	10-15
95	14.6	197	73	12.1	Above average	69	Normal	10-15
96	12.5	123	46	11.95	Normal	61	Normal	10-15
97	12.7	189	67	8.7	Above average	5	Normal	10-15
98	14.3	152	66	11.56	Normal	53	Normal	10-15
99	11.1			20.06	Normal	99	Below average	10-15
100	11.2	141	55	10.98	Normal	42	Normal	10-15
101	12.6	118	47	16.94	Normal	96	Normal	10-15
102	12.8	145	54	11.2	Normal	38	Normal	10-15
103	12.5	165	45	15.36	Normal	95	Normal	10-15
104	12.6	154	49	11.05	Normal	34	Normal	10-15
105	13.5	135	41	12.64	Normal	63	Below average	10-15
106	13.9	180	44	9.46	Above average	15	Below average	10-15
107	14.7	126	57	10.52	Normal	26	Normal	10-15
108	11.4	134	54	10.39	Normal	30	Normal	10-15
109	12.2	109	48	15.37	Normal	93	Normal	10-15
110	13.3	119	58	9.5	Normal	9	Normal	10-15
111	12.1	155	51	11.86	Normal	49	Normal	10-15
112	11.3	151	51	10.95	Normal	42	Normal	10-15
113	14	144	48	10.25	Normal	28	Normal	10-15
114	15.3	180	61	10.94	Above average	32	Normal	10-15
115	14.5	116	48	9.88	Normal	21	Normal	10-15
116	12.7	192	43	18.16	Above average	99	Below average	10-15
117	14.3	157	47	14.2	Normal	87	Normal	10-15
118	13.2	199	61	10.98	Above average	42	Normal	10-15
119	15.5	141	58	10.18	Normal	20	Normal	10-15
120	13.4	186	67	11	Above average	33	Normal	10-15
121	11.7	163	46	15.96	Normal	95	Normal	10-15
122	13.8	155	41	15.12	Normal	92	Below average	10-15
123	13.3	170	41	13.88	Above average	85	Below average	10-15
124	15.2	165	54	10.84	Normal	48	Normal	10-15
125	12.6	161	64	11.28	Normal	39	Normal	10-15
126	13.6	134	66	16.93	Normal	95	Normal	10-15
127	15.1	129	53	12.05	Normal	62	Normal	10-15
128	12.5	139	38	17.31	Normal	97	Below average	10-15
129	11.3	141	58	11.19	Normal	46	Normal	10-15
130	13.3	144	47	8.36	Normal	4	Normal	10-15
131	12.5	157	67	10.61	Normal	35	Normal	10-15
132	10.1	107	48	11.51	Normal	52	Normal	10-15
133	13.9	151	56	11.61	Normal	54	Normal	10-15
134	11.2	98	41	11.98	Normal	52	Below average	10-15
135	12.6	143	61	11.24	Normal	47	Normal	10-15
136	12.9	135	49	14.04	Normal	81	Normal	10-15
137	13.6	149	54	9.18	Normal	6	Normal	10-15
138	15.4	136	44	10.56	Normal	26	Below average	10-15
139	12.5	154	79	10.42	Normal	31	Normal	10-15
140	12	158	56	11.66	Normal	56	Normal	10-15
141	14.1	143	60	13.18	Normal	67	Normal	10-15
142	11.9			14.24	Normal	82	Below average	10-15
143	11.9	182	53	9.62	Above average	11	Normal	10-15
144	16.2	136	48	15.7	Normal	91	Normal	10-15
145	14.3	98	41	7.8	Normal	1	Below average	10-15
146	14.7	170	72	12.91	Above average	75	Normal	10-15
147	14.2	181	57	10.97	Above average	34	Normal	10-15
148	13.8	166	47	10.19	Normal	19	Normal	10-15
149	13.3	156	61	9	Normal	9	Normal	10-15
150	14.6	130	52	13.7	Normal	77	Normal	10-15
151	13.8	171	69	9.86	Above average	28	Normal	10-15
152	14.3	162	55	9.62	Normal	13	Normal	10-15
153	14.8	110	36	11.18	Normal	37	Below average	10-15
154	13	153	38	11.64	Normal	61	Below average	10-15
155	13.4	124	54	9.45	Normal	15	Normal	10-15
156	14	128	64	11.76	Normal	47	Normal	10-15
157	13.2	129	37	12.98	Normal	76	Below average	10-15
158	13.6	143	46	9.95	Normal	23	Normal	10-15
159	15.2	187	44	10.54	Above average	33	Below average	10-15
160	14.4	162	50	13.26	Normal	79	Normal	10-15
161	12.3	133	65	12.36	Normal	58	Normal	10-15
162	14.6	158	49	13	Normal	81	Normal	10-15
163	15.1	121	44	12.02	Normal	53	Below average	10-15
164	14.3	131	52	10.06	Normal	24	Normal	10-15
165	12.1	180	50	12.28	Above average	65	Normal	10-15
166	12.1	119	51	11.94	Normal	51	Normal	10-15
167	12.6	147	46	10.45	Normal	31	Normal	10-15
168	11.7	142	33	11.3	Normal	48	Below average	10-15
169	13.6	146	67	9.49	Normal	21	Normal	10-15
170	13.9	154	49	12.96	Normal	68	Normal	10-15
171	11.3	140	36	18.82	Normal	98	Below average	10-15
172	13.3	134	52	14.08	Normal	81	Normal	10-15
173	14.2	146	44	10.36	Normal	30	Below average	10-15
174	12.1	130	52	13.82	Normal	84	Normal	10-15
175	14.3	182	53	10.11	Above average	25	Normal	10-15
176	14			11.4	Normal	50	Below average	10-15
177	12.3	147	43	8.5	Normal	6	Below average	10-15
178	13	134	47	10.62	Normal	26	Normal	10-15
179	13.6	101	54	11.99	Normal	47	Normal	10-15
180	12.1	94	48	11.97	Normal	61	Normal	10-15
181	12.7	135	47	14.74	Normal	90	Normal	10-15
182	15.3	181	44	14.45	Above average	85	Below average	10-15
183	12.5	171	45	8.31	Above average	5	Normal	10-15
184	13.6	147	83	10.07	Normal	19	Normal	10-15
185	13	203	77	9.16	Above average	12	Normal	10-15
186	12.4	186	45	17.77	Above average	97	Normal	10-15
187	13.7	188	81	12.96	Above average	75	Normal	10-15
188	12.6	164	57	11.64	Normal	55	Normal	10-15
189	13.4	106	45	14.61	Normal	85	Normal	10-15
190	12.9	186	51	10.3	Above average	29	Normal	10-15
191	12.9	153	68	9.54	Normal	16	Normal	10-15
192	15	150	51	14.32	Normal	88	Normal	10-15
193	12.2	185	56	13.32	Above average	80	Normal	10-15
194	13.4	148	66	12.04	Normal	53	Normal	10-15
195	13.5	166	54	10.15	Normal	20	Normal	10-15
196	13.7	147	39	13.02	Normal	76	Below average	10-15
197	12.9	101	41	12.78	Normal	73	Below average	10-15
198	13.4			12.26	Normal	57	Below average	10-15
199	12.7	145	50	10.36	Normal	30	Normal	10-15
200	13.1	133	36	13.7	Normal	83	Below average	10-15
201	14.1	135	65	10.72	Normal	43	Normal	10-15
202	13.7	172	63	11.33	Above average	49	Normal	10-15
203	15.3	144	54	13.14	Normal	71	Normal	10-15
204	14.9	204	43	13.8	Above average	84	Below average	10-15
205	13.5	144	57	11.72	Normal	42	Normal	10-15
206	12.8	132	51	9.02	Normal	7	Normal	10-15
207	12.6	177	57	10.36	Above average	30	Normal	10-15
208	14.3	165	67	11.62	Normal	45	Normal	10-15
209	13	120	66	12.68	Normal	64	Normal	10-15
210	14.7	158	46	9.82	Normal	21	Normal	10-15
211	13.4	151	62	9.89	Normal	21	Normal	10-15
212	10.5	145	51	11.24	Normal	38	Normal	10-15
213	13.8	125	46	12.78	Normal	65	Normal	10-15
214	14.3	140	62	12.06	Normal	63	Normal	10-15
215	13.7	153	57	10.15	Normal	26	Normal	10-15
216	14.4	156	61	11.95	Normal	51	Normal	10-15
217	12.9	204	73	10.32	Above average	29	Normal	10-15
218	12.3	125	51	14.36	Normal	81	Normal	10-15
219	12.8	145	42	16.48	Normal	96	Below average	10-15
220	13.1	179	53	12.33	Above average	58	Normal	10-15
221	13.5	125	39	8.64	Normal	7	Below average	10-15
222	12.6	175	41	14.43	Above average	88	Below average	10-15
223	11.9	130	42	12.76	Normal	65	Below average	10-15
224	13	129	63	12.51	Normal	69	Normal	10-15
225	12.9	149	56	14.1	Normal	82	Normal	10-15
226	12	129	67	14.47	Normal	92	Normal	10-15
227	13.5	183	80	10.22	Above average	27	Normal	10-15
228	13.4	171	59	8.33	Above average	5	Normal	10-15
229	11.7	140	91	7.62	Normal	2	Normal	10-15
230	13.5	180	58	16.73	Above average	96	Normal	10-15
231	13.2	122	52	10.16	Normal	18	Normal	10-15
232	14.2	155	59	12.3	Normal	66	Normal	10-15
233	13.8	121	44	8.21	Normal	3	Below average	10-15
234	12.4	137	40	12.3	Normal	66	Below average	10-15
235	14.5	176	71	11.33	Above average	40	Normal	10-15
236	12.7	168	93	8.56	Normal	5	Normal	10-15
237	13.9	171	34	14.97	Above average	92	Below average	10-15
238	11.9	122	50	12.42	Normal	60	Normal	10-15
239	13	157	56	10.87	Normal	39	Normal	10-15
240	13.2	142	60	13.02	Normal	76	Normal	10-15
241	15	230	60	11.37	Above average	50	Normal	10-15
242	10.1	186	53	10.92	Above average	40	Normal	10-15
243	12.8	118	53	10.29	Normal	28	Normal	10-15
244	13.1	139	59	10.32	Normal	35	Normal	10-15
245	13.1	144	57	8.36	Normal	4	Normal	10-15
246	13.5	142	64	9.78	Normal	20	Normal	10-15
247	13.7	151	77	11.3	Normal	39	Normal	10-15
248	13.6	113	60	9.94	Normal	22	Normal	10-15
249	14			7.85	Normal	1	Below average	10-15
250	14.6	150	60	9.36	Normal	14	Normal	10-15
251	12.7	141	47	13.71	Normal	78	Normal	10-15
252	13.8	147	46	10.66	Normal	35	Normal	10-15
253	13.7	144	51	8.81	Normal	7	Normal	10-15
254	13.9	126	45	11.56	Normal	45	Normal	10-15
255	14.1	147	35	11.56	Normal	53	Below average	10-15
256	15.8	165	42	10.32	Normal	23	Below average	10-15
257	13.8	103	34	11.95	Normal	52	Below average	10-15
258	13.1	155	49	13.62	Normal	77	Normal	10-15
259	15.5	148	63	13.2	Normal	71	Normal	10-15
260	14.3	150	55	10.38	Normal	30	Normal	10-15
261	12.5	143	51	12.34	Normal	73	Normal	10-15
262	12.1	119	56	10.41	Normal	31	Normal	10-15
263	12.8	159	69	13.3	Normal	72	Normal	10-15
264	12.9	124	50	12.38	Normal	75	Normal	10-15
265	14.3	156	36	13.55	Normal	76	Below average	10-15
266	13.2			14.02	Normal	86	Below average	10-15
267	15	170	54	11.48	Above average	51	Normal	10-15
268	15	141	44	14.26	Normal	83	Below average	10-15
269	13.7	136	61	11.48	Normal	52	Normal	10-15
270	12.8	172	44	19.92	Above average	99	Below average	10-15
271	13.2	126	44	11.04	Normal	30	Below average	10-15
272	12.5	181	66	10.5	Above average	33	Normal	10-15
273	14.2	159	69	11.09	Normal	36	Normal	10-15
274	13.5			10.36	Normal	30	Below average	10-15
275	12.1	141	36	13.55	Normal	76	Below average	10-15
276	14.8	137	56	10.26	Normal	22	Normal	10-15
277	17.7	147	43	21.48	Normal	99	Below average	10-15
278	13.4	162	44	11.61	Normal	45	Below average	10-15
279	12	179	50	10.01	Above average	24	Normal	10-15
280	13.4	155	56	7.75	Normal	2	Normal	10-15
281	12.9	163	80	13.19	Normal	78	Normal	10-15
282	13.2	109	46	11.26	Normal	39	Normal	10-15
283	12.6			17.08	Normal	96	Below average	10-15
284	14.5	112	48	9.15	Normal	16	Normal	10-15
285	13.1	183	53	12.82	Above average	74	Normal	10-15
286	14.3	138	43	10.62	Normal	26	Below average	10-15
287	13.7	166	39	13.12	Normal	70	Below average	10-15
288	12.9	160	70	11.33	Normal	40	Normal	10-15
289	12.5	147	53	13.95	Normal	76	Normal	10-15
290	11.1	157	61	14.78	Normal	86	Normal	10-15
291	13.9	139	49	12.23	Normal	57	Normal	10-15
292	13.7	162	46	11.32	Normal	39	Normal	10-15
293	12.4	147	57	8.18	Normal	4	Normal	10-15
294	12.4	159	72	12.68	Normal	78	Normal	10-15
295	13.1	140	37	11.5	Normal	52	Below average	10-15
296	13.9	136	56	8.73	Normal	5	Normal	10-15
297	14.4	121	46	12.06	Normal	62	Normal	10-15
298	14.1	122	51	10.54	Normal	25	Normal	10-15
299	14.1	120	43	10.98	Normal	34	Below average	10-15
300	14.2	169	57	7.7	Normal	2	Normal	10-15
301	11.5	176	63	13.12	Above average	70	Normal	10-15
302	12.7	181	38	14.34	Above average	88	Below average	10-15
303	14.3	164	47	9.6	Normal	17	Normal	10-15
304	13.1	134	45	15.24	Normal	89	Normal	10-15
305	13.7	152	47	19.96	Normal	99	Normal	10-15
306	15.1	124	56	10.34	Normal	29	Normal	10-15
307	14.3	139	43	11.59	Normal	54	Below average	10-15
308	12.1	143	42	20.7	Normal	99	Below average	10-15
309	13.1	128	43	10.49	Normal	32	Below average	10-15
310	14.1	141	60	13.37	Normal	80	Normal	10-15
311	15.3	189	44	10.94	Above average	41	Below average	10-15
312	12	177	88	9.9	Above average	16	Normal	10-15
313	14.6	136	48	10.84	Normal	39	Normal	10-15
314	11.8	116	58	8.43	Normal	3	Normal	10-15
315	13.9	128	46	12.11	Normal	54	Normal	10-15
316	12.3	148	60	13.86	Normal	84	Normal	10-15
317	15.2	162	53	10.58	Normal	34	Normal	10-15
318	12.1	138	63	16.38	Normal	94	Normal	10-15
319	11.8	179	44	18.55	Above average	98	Below average	10-15
320	13.5	162	54	13.02	Normal	76	Normal	10-15
321	10.3	153	38	9.91	Normal	15	Below average	10-15
322	13.5	118	43	10.26	Normal	20	Below average	10-15
323	14.2	130	42	13.1	Normal	77	Below average	10-15
324	11.5	174	62	13.81	Above average	84	Normal	10-15
325	12.6	132	45	10.96	Normal	42	Normal	10-15
326	14.4	168	74	9.99	Normal	23	Normal	10-15
327	12.9	156	52	12.93	Normal	75	Normal	10-15
328	14.9	168	50	12.42	Normal	68	Normal	10-15
329	14.8	166	72	13.37	Normal	73	Normal	10-15
330	13.1	177	81	7.86	Above average	2	Normal	10-15
331	13.5	195	60	9.81	Above average	12	Normal	10-15
332	13.6	135	52	10	Normal	18	Normal	10-15
333	12	131	53	10.6	Normal	35	Normal	10-15
334	13.7	188	55	11.26	Above average	47	Normal	10-15
335	12.8	159	60	12.54	Normal	62	Normal	10-15
336	14.1	122	51	11.2	Normal	46	Normal	10-15
337	13.4	172	48	10.4	Above average	22	Normal	10-15
338	13	164	61	11.88	Normal	50	Normal	10-15
339	13.6	146	66	9.88	Normal	16	Normal	10-15
340	12.7	165	60	14.42	Normal	89	Normal	10-15
341	11.2	97	30	12.92	Normal	82	Below average	10-15
342	10.7	125	52	12.52	Normal	70	Normal	10-15
343	14	191	54	12.29	Above average	57	Normal	10-15
344	12.8	112	38	15.69	Normal	91	Below average	10-15
345	12.7	158	53	11.54	Normal	44	Normal	10-15
346	13.2	137	58	10.96	Normal	51	Normal	10-15
347	15	136	43	14.63	Normal	90	Below average	10-15
348	11.9	136	53	13.88	Normal	79	Normal	10-15
349	13.4	188	73	8.74	Above average	7	Normal	10-15
350	13.2	159	68	10.62	Normal	35	Normal	10-15
351	13.8	150	76	11.48	Normal	42	Normal	10-15
352	13.4	154	57	10.71	Normal	36	Normal	10-15
353	12.8			13.89	Normal	79	Below average	10-15
354	11.4	106	42	11.84	Normal	49	Below average	10-15
355	13.7	161	55	10.29	Normal	28	Normal	10-15
356	13	141	67	11.69	Normal	55	Normal	10-15
357	12.8	126	54	9.9	Normal	15	Normal	10-15
358	14.5	161	53	12.3	Normal	58	Normal	10-15
359	11.7	161	50	10.32	Normal	29	Normal	10-15
360	11.6	167	65	7.7	Normal	1	Normal	10-15
361	12.3	153	45	13.59	Normal	82	Normal	10-15
362	11.6	169	69	15.88	Normal	92	Normal	10-15
363	13.3	173	45	12.24	Above average	66	Normal	10-15
364	12.9	141	40	14.3	Normal	80	Below average	10-15
365	12.7	150	62	12.22	Normal	65	Normal	10-15
366	14.9	145	78	13.07	Normal	77	Normal	10-15
367	13.3	150	53	11.66	Normal	55	Normal	10-15
368	12.1	159	63	14	Normal	86	Normal	10-15
369	13.5	104	51	13.1	Normal	70	Normal	10-15
370	13.9	183	50	12.79	Above average	66	Normal	10-15
371	13.9	95	46	9.34	Normal	14	Normal	10-15
372	11.8	158	59	13.78	Normal	84	Normal	10-15
373	13.5	127	46	12.11	Normal	63	Normal	10-15
374	15.3	107	46	14.88	Normal	87	Normal	10-15
375	14.8	166	73	11.4	Normal	42	Normal	10-15
376	15	133	55	10.84	Normal	48	Normal	10-15
377	14.8	131	42	12.66	Normal	64	Below average	10-15
378	13.1	183	76	13.28	Above average	79	Normal	10-15
379	13.9	153	54	12.51	Normal	70	Normal	10-15
380	13.2	151	49	10.83	Normal	39	Normal	10-15
381	14	180	80	9.28	Above average	13	Normal	10-15
382	13.7	142	46	12.02	Normal	52	Normal	10-15
383	13.7	173	65	8.72	Above average	7	Normal	10-15
384	12.3	156	74	14.36	Normal	88	Normal	10-15
385	13.5	130	34	10.54	Normal	26	Below average	10-15
386	9.9	156	59	13.58	Normal	82	Normal	10-15
387	13.7	173	51	10.81	Above average	38	Normal	10-15
388	13.5	128	43	10.09	Normal	25	Below average	10-15
389	13.4			14.26	Normal	88	Below average	10-15
390	13.8	148	46	10.13	Normal	26	Normal	10-15
391	13	156	31	13.86	Normal	79	Below average	10-15
392	13.4	168	63	16.82	Normal	97	Normal	10-15
393	14.7	153	43	10.24	Normal	28	Below average	10-15
394	12.4	143	47	9.62	Normal	18	Normal	10-15
395	13.6	208	64	9.43	Above average	14	Normal	10-15
396	12.4	111	51	10.16	Normal	26	Normal	10-15
397	13.4	182	64	9.7	Above average	12	Normal	10-15
398	12.7	172	51	9.8	Above average	25	Normal	10-15
399	12.8	143	48	10.98	Normal	42	Normal	10-15
400	13.5	148	53	13.04	Normal	77	Normal	10-15
401	13.2	140	37	12.14	Normal	50	Below average	10-15
402	13.6	148	52	12.2	Normal	56	Normal	10-15
403	14.7	170	81	10.56	Above average	33	Normal	10-15
404	13.5	145	54	9.06	Normal	11	Normal	10-15
405	14.6	146	39	11.28	Normal	34	Below average	10-15
406	13.2			9.75	Normal	13	Below average	10-15
407	13	117	54	13.88	Normal	85	Normal	10-15
408	14.7	165	45	11.07	Normal	34	Normal	10-15
409	13.9	147	53	11.64	Normal	46	Normal	10-15
410	13.5	158	73	8.8	Normal	8	Normal	10-15
411	14.7	142	75	11.8	Normal	57	Normal	10-15
412	12.2	119	28	12.5	Normal	77	Below average	10-15
413	14.9	157	57	8.2	Normal	3	Normal	10-15
414	14.3	154	64	9.84	Normal	14	Normal	10-15
415	14.3	124	47	23.4	Normal	99	Normal	10-15
416	12.5	148	56	12.62	Normal	63	Normal	10-15
417	12.5	161	49	13.88	Normal	79	Normal	10-15
418	12.3	150	51	12.88	Normal	81	Normal	10-15
419	14.5	152	63	13.86	Normal	84	Normal	10-15
420	12.7	127	44	16.16	Normal	93	Below average	10-15
421	13.1	185	51	11.06	Above average	53	Normal	10-15
422	12.2	179	59	10.92	Above average	41	Normal	10-15
423	12.9	142	54	10.12	Normal	25	Normal	10-15
424	13.1	147	63	11.72	Normal	42	Normal	10-15
425	11.5	157	49	15.31	Normal	93	Normal	10-15
426	11.4	186	65	9.75	Above average	14	Normal	10-15
427	13	164	54	10.44	Normal	31	Normal	10-15
428	14.1	159	73	8.94	Normal	9	Normal	10-15
429	14.5	135	57	10.28	Normal	22	Normal	10-15
430	12.8	165	50	11.53	Normal	52	Normal	10-15
431	15.1	155	43	12.96	Normal	68	Below average	10-15
432	14	120	50	11.86	Normal	49	Normal	10-15
433	11.2	126	42	14.46	Normal	92	Below average	10-15
434	12.9	199	57	10.48	Above average	32	Normal	10-15
435	12.9	121	51	12.78	Normal	73	Normal	10-15
436	13.7	179	58	8.9	Above average	9	Normal	10-15
437	14.5	152	50	10.08	Normal	19	Normal	10-15
438	14			8.68	Normal	6	Below average	10-15
439	12.5	145	72	11.61	Normal	45	Normal	10-15
440	14.1	164	37	10.32	Normal	29	Below average	10-15
441	13.2	244	41	14.3	Above average	83	Below average	10-15
442	13.8	167	62	13.07	Normal	77	Normal	10-15
443	13.9	177	42	12.28	Above average	57	Below average	10-15
444	13.5	164	53	11.32	Normal	39	Normal	10-15
445	14.2	173	57	13.93	Above average	85	Normal	10-15
446	13.6	161	32	9.07	Normal	10	Below average	10-15
447	13	156	70	12.92	Normal	67	Normal	10-15
448	12.5	119	46	10.37	Normal	30	Normal	10-15
449	12.9			16.2	Normal	96	Below average	10-15
450	12.2	166	48	15.16	Normal	87	Normal	10-15
451	13.1	151	77	10.06	Normal	19	Normal	10-15
452	13	160	53	14.36	Normal	84	Normal	10-15
453	13.1	173	55	9.68	Above average	18	Normal	10-15
454	15.1	206	51	14.42	Above average	84	Normal	10-15
455	14.3	152	47	10.46	Normal	25	Normal	10-15
456	14.8	144	39	14.14	Normal	87	Below average	10-15
457	12.8	151	65	12.38	Normal	67	Normal	10-15
458	12.5	135	72	10.72	Normal	37	Normal	10-15
459	13.8			12.11	Normal	49	Below average	10-15
460	13.7	119	65	11.78	Normal	57	Normal	10-15
461	14.1	171	83	10.24	Above average	28	Normal	10-15
462	12.1	158	59	14.56	Normal	90	Normal	10-15
463	13.6	119	59	14.07	Normal	86	Normal	10-15
464	13.2	163	60	8.65	Normal	5	Normal	10-15
465	14.4	165	49	16.02	Normal	95	Normal	10-15
466	14	143	60	7.24	Normal	1	Normal	10-15
467	12.9	139	50	11.38	Normal	41	Normal	10-15
468	14.5			8.1	Normal	4	Below average	10-15
469	13.4	139	46	11.21	Normal	46	Normal	10-15
470	14.4	155	42	14.8	Normal	87	Below average	10-15
471	14	166	52	15.49	Normal	95	Normal	10-15
472	13.6	137	61	11.24	Normal	47	Normal	10-15
473	12.8	149	60	11.88	Normal	59	Normal	10-15
474	12.8	152	62	12.74	Normal	64	Normal	10-15
475	13.6	141	63	11.58	Normal	45	Normal	10-15
476	12.8	222	71	9.49	Above average	11	Normal	10-15
477	14	178	62	7.93	Above average	1	Normal	10-15
478	12.8	153	49	14.08	Normal	86	Normal	10-15
479	12.5	172	61	9.61	Above average	13	Normal	10-15
480	13	104	52	10.9	Normal	32	Normal	10-15
481	12.6	138	54	11.14	Normal	36	Normal	10-15
482	12.6	156	67	12.36	Normal	67	Normal	10-15
483	13	152	58	11.51	Normal	53	Normal	10-15
484	14	147	40	9.59	Normal	17	Below average	10-15
485	15	161	62	12.49	Normal	60	Normal	10-15
486	11.2	145	48	12.35	Normal	54	Normal	10-15
487	11.5	128	67	12.43	Normal	68	Normal	10-15
488	13.7	147	44	14.54	Normal	85	Below average	10-15
489	13	148	46	10.49	Normal	32	Normal	10-15
490	13.2	141	58	11.84	Normal	59	Normal	10-15
491	13	171	60	13.83	Above average	84	Normal	10-15
492	14.2	150	61	13.32	Normal	73	Normal	10-15
493	15	177	66	9.85	Above average	21	Normal	10-15
494	11.8	123	45	12.08	Normal	53	Normal	10-15
495	11.9	162	56	13.96	Normal	89	Normal	10-15
496	13.3			13.44	Normal	81	Below average	10-15
497	13.6	237	71	9.48	Above average	15	Normal	10-15
498	11.9	162	57	9.62	Normal	17	Normal	10-15
499	13.2	119	44	6.93	Normal	1	Below average	10-15
500	13	136	32	14.96	Normal	92	Below average	10-15
501	15.2	139	44	10.49	Normal	25	Below average	10-15
502	13.7	225	49	11.38	Above average	50	Normal	10-15
503	16.7	142	46	17.68	Normal	97	Normal	10-15
504	13.9	143	43	10.88	Normal	40	Below average	10-15
505	14.3	114	58	12.96	Normal	63	Normal	10-15
506	13.6	136	50	10.02	Normal	18	Normal	10-15
507	13.6	148	57	13.21	Normal	72	Normal	10-15
508	12.3	153	57	10.16	Normal	26	Normal	10-15
509	11.9	179	60	10.32	Above average	29	Normal	10-15
510	13.4	134	47	11.82	Normal	58	Normal	10-15
511	13.1	148	59	11.8	Normal	49	Normal	10-15
512	14.6	182	55	11.96	Above average	60	Normal	10-15
513	12.2	122	49	15.65	Normal	96	Normal	10-15
514	12.7	190	53	12.72	Above average	60	Normal	10-15
515	14.8	141	63	13.73	Normal	78	Normal	10-15
516	15.3	175	48	12.62	Above average	63	Normal	10-15
517	13.1	131	45	11.96	Normal	51	Normal	10-15
518	14.6	154	72	9.51	Normal	15	Normal	10-15
519	12.7	164	61	15.14	Normal	89	Normal	10-15
520	13.7	152	40	9.87	Normal	11	Below average	10-15
521	14	157	66	11.18	Normal	37	Normal	10-15
522	12.9	206	47	16.87	Above average	97	Normal	10-15
523	15.2	178	34	12.63	Above average	58	Below average	10-15
524	12.5	179	75	11.02	Above average	33	Normal	10-15
525	16.5	165	38	12.3	Normal	58	Below average	10-15
526	13.4	149	57	12.58	Normal	57	Normal	10-15
527	13.6	150	59	11.92	Normal	46	Normal	10-15
528	14.4	147	54	10.1	Normal	25	Normal	10-15
529	12.9	145	57	8.9	Normal	12	Normal	10-15
530	12.5	137	40	16.86	Normal	98	Below average	10-15
531	11.1	132	69	12.28	Normal	57	Normal	10-15
532	13.6	153	67	11.27	Normal	38	Normal	10-15
533	13.3	126	59	10.56	Normal	34	Normal	10-15
534	12.5	172	64	12.92	Above average	75	Normal	10-15
535	14	154	49	14.74	Normal	90	Normal	10-15
536	11.8	172	41	14.56	Above average	83	Below average	10-15
537	12.9	168	72	12.38	Normal	59	Normal	10-15
538	13.3	158	71	11.29	Normal	48	Normal	10-15
539	13.7			12.21	Normal	65	Below average	10-15
540	15.4			15.44	Normal	91	Below average	10-15
541	13	166	69	10.61	Normal	35	Normal	10-15
542	14.4	136	39	10.96	Normal	33	Below average	10-15
543	14.6	90	37	12	Normal	52	Below average	10-15
544	12.1	153	59	16.42	Normal	94	Normal	10-15
545	13	182	52	11.49	Above average	42	Normal	10-15
546	13	172	66	13.54	Above average	72	Normal	10-15
547	12.7	188	54	12.9	Above average	75	Normal	10-15
548	13.8	190	41	12.17	Above average	55	Below average	10-15
549	12.1	169	61	12.86	Normal	66	Normal	10-15
550	13.5	187	57	8.94	Above average	9	Normal	10-15
551	14.3	127	65	10.55	Normal	33	Normal	10-15
552	12.3	185	44	12.52	Above average	69	Below average	10-15
553	14.6	133	53	10.77	Normal	37	Normal	10-15
554	14	187	43	24.14	Above average	99	Below average	10-15
555	12	169	58	15.88	Normal	95	Normal	10-15
556	11.7	84	49	20.94	Normal	99	Normal	10-15
557	14.3	169	58	9.56	Normal	17	Normal	10-15
558	12.6	120	41	13.79	Normal	84	Below average	10-15
559	13.5	130	49	15.09	Normal	92	Normal	10-15
560	12	144	44	12.18	Normal	65	Below average	10-15
561	14	144	55	12.94	Normal	68	Normal	10-15
562	13.3	154	57	12.12	Normal	55	Normal	10-15
563	13.7	144	62	11.8	Normal	57	Normal	10-15
564	11.7	148	66	16.36	Normal	94	Normal	10-15
565	12.6	130	42	10.28	Normal	20	Below average	10-15
566	13.6	158	65	9.32	Normal	14	Normal	10-15
567	10.6	149	52	14.12	Normal	86	Normal	10-15
568	14.1	184	43	15.74	Above average	91	Below average	10-15
569	13.3	153	39	10.78	Normal	38	Below average	10-15
570	13.8	145	52	10.89	Normal	40	Normal	10-15
571	12.8	185	57	13.12	Above average	77	Normal	10-15
572	13.1	137	50	15.74	Normal	92	Normal	10-15
573	14.6	162	47	7.9	Normal	3	Normal	10-15
574	14.2	162	86	11.98	Normal	52	Normal	10-15
575	13	160	54	12.46	Normal	68	Normal	10-15
576	12.3	146	61	8.72	Normal	7	Normal	10-15
577	14.7	123	61	10.55	Normal	26	Normal	10-15
578	13.7	204	53	10.21	Above average	27	Normal	10-15
579	14.1	112	54	13.45	Normal	75	Normal	10-15
580	13.7	138	49	11.92	Normal	51	Normal	10-15
581	14.3	209	78	9.6	Above average	17	Normal	10-15
582	12.4	167	57	10.39	Normal	30	Normal	10-15
583	13.1	149	69	8.67	Normal	4	Normal	10-15
584	12.1	163	70	9.61	Normal	17	Normal	10-15
585	16.6	145	57	11.2	Normal	46	Normal	10-15
586	12.9	118	41	9.52	Normal	20	Below average	10-15
587	14.3	224	43	11.44	Above average	60	Below average	10-15
588	11.9	140	45	9.78	Normal	20	Normal	10-15
589	14.3	159	62	9.64	Normal	17	Normal	10-15
590	14	127	55	11.68	Normal	47	Normal	10-15
591	13.5	130	54	11.86	Normal	49	Normal	10-15
592	12.8	168	53	12.86	Normal	74	Normal	10-15
593	11.7	157	74	10.07	Normal	25	Normal	10-15
594	13.3			15.61	Normal	92	Below average	10-15
595	14.6	147	56	10.95	Normal	41	Normal	10-15
596	9.5	70	32	19.63	Normal	98	Below average	10-15
597	13	124	55	10.29	Normal	20	Normal	10-15
598	13.7	136	48	15.64	Normal	91	Normal	10-15
599	13.3	148	61	10.98	Normal	42	Normal	10-15
600	13.5	169	71	8.91	Normal	9	Normal	10-15
601	12.8	175	59	11.02	Above average	33	Normal	10-15
602	14.7	148	46	10.86	Normal	32	Normal	10-15
603	13.3	152	56	11.98	Normal	67	Normal	10-15
604	14.1	163	53	9.2	Normal	7	Normal	10-15
605	13.4	166	64	11.1	Normal	44	Normal	10-15
606	13	139	62	8.96	Normal	9	Normal	10-15
607	14.3			10.31	Normal	29	Below average	10-15
608	12.1	154	70	11.29	Normal	48	Normal	10-15
609	13.9	152	74	11.06	Normal	44	Normal	10-15
610	11.1	142	42	12.28	Normal	65	Below average	10-15
611	12.6	131	42	9.92	Normal	22	Below average	10-15
612	15	135	37	10.55	Normal	26	Below average	10-15
613	13	168	54	10.82	Normal	39	Normal	10-15
614	14	216	34	13.61	Above average	82	Below average	10-15
615	11.3	133	57	10.99	Normal	42	Normal	10-15
616	14.5	138	48	11.42	Normal	41	Normal	10-15
617	12.7	201	53	11.24	Above average	47	Normal	10-15
618	12.9	119	58	10.64	Normal	35	Normal	10-15
619	13.7	190	43	13.66	Above average	77	Below average	10-15
620	14	176	52	10.92	Above average	33	Normal	10-15
621	13.1	163	43	11.06	Normal	35	Below average	10-15
622	15.3	164	72	6.9	Normal	1	Normal	10-15
623	13.2	151	61	11.23	Normal	46	Normal	10-15
624	13.7	133	64	13.16	Normal	67	Normal	10-15
625	13.1	148	52	10.3	Normal	29	Normal	10-15

[truncated: 6 more sheets: Fig4_bmi_w_h, Fig4_dcal, Fig4_dhea, Fig4_ert, Fig5A_5B, Figure 6a]
